# Supplementary material for: Phenolic Compounds and Expression of 4CL Genes in Silver Birch Clones and Pt4CL1a Lines
Source: PLoS One. 2014 Dec 11;9(12):e114434. doi: 10.1371/journal.pone.0114434 (PMC4263613; doi:10.1371/journal.pone.0114434)
Supplement: S3 File — This file contains S3–S5 Tables. S3 Table. The Cq (crossing point) and concentration values of stems. S4 Table. The Cq (crossing point) and concentration values of leaves. S5 Table. The 4CL and 4CL-like ACS sequences used in the generation of ML tree. (XLS) [file pone.0114434.s003.xls]

## Sheet: Table S3
Table S3. The Cq (crossing point) and concentration values of stems.
Primer specific crossing point (Cq) and concentration means and standard deviations (SDs) of each line/clone were generated using the Abs Quant/2nd Derivative Max for All Samples Analysis of Lightcycler® 480 Software release 1.5.0 SP3.
Gene		Atub				PP2A				Bp4CL1				Bp4CL2				Bp4CL3				Bp4CL4				Pt4CL1
	n	Cq		Concentration value		Cq		Concentration value		Cq		Concentration value		Cq		Concentration value		Cq		Concentration value		Cq		Concentration value		Cq		Concentration value
Sample		mean	SD	mean	SD	mean	SD	mean	SD	mean	SD	mean	SD	mean	SD	mean	SD	mean	SD	mean	SD	mean	SD	mean	SD	mean	SD	mean	SD
A	5	24.423	1.54693	0.029827	0.0197037	31.644	2.01918	0.015503	0.0118116	24.556	1.41498	0.017801	0.0109053	31.869	2.75488	0.01408	0.0106835	35.939	2.17144	0.00060329	0.000402658	31.75	1.22703	0.015988	0.00910545
A1	5	24.294	1.64645	0.031135	0.0207216	29.854	2.54016	0.044431	0.024404	24.648	1.57833	0.018488	0.00960067	30.804	3.10697	0.020205	0.0108565	35.773	1.46358	0.00042088	0.000511178	32.339	3.61818	0.035169	0.0213548	26.02	2.5025	0.123916	0.0876729
A5	5	24.051	1.00021	0.03056	0.0193833	29.374	1.38514	0.0512	0.0252737	23.479	0.681179	0.03313	0.0111967	30.755	1.90998	0.030344	0.0166469	34.817	1.46705	0.00084285	0.000585214	30.245	1.25027	0.03894	0.0173891	26.082	1.54069	0.08857	0.0613937
E5382	5	23.279	0.471346	0.07354	0.0210678	28.551	1.03437	0.09992	0.0506869	23.099	0.393754	0.03102	0.00900705	30.268	1.65584	0.024202	0.0106666	30.525	0.591935	0.06933	0.0200294	37.612	4.73084	0.0003822	0.000264657
E5382/3	3	23.9	0.372391	0.05035	0.0101326	28.1367	0.285365	0.109567	0.0202893	23.5667	0.871125	0.0257667	0.0115116	32.0217	1.17082	0.00690667	0.00569138	36.695	0.841457	0.0007235	0.000617304	32.435	0.662854	0.01715	0.00627913	24.855	0.342199	0.0996	0.0223188
E5396	5	24.373	1.32004	0.0343392	0.020602	28.895	2.48539	0.0680108	0.0407101	23.567	1.58953	0.0226275	0.0136477	31.118	2.08698	0.010375	0.00681036	31.607	1.65689	0.0383487	0.0262785	39.998	2.55482	0.000989333	0.00183744
E5396/4	5	24.669	0.343864	0.03215	0.00628222	28.462	0.173191	0.08716	0.0114395	23.437	0.462231	0.02643	0.00797469	29.669	0.62914	0.03162	0.0125236	30.104	0.284218	0.12372	0.0225116	33.09	0.6965	0.011995	0.00417037	34.662	0.797712	0.00012487	5.99183e-05
R	5	24.554	0.808822	0.0276	0.0202351	28.726	1.08744	0.07524	0.0499977	22.992	0.477253	0.03915	0.008633	30.104	1.11502	0.03198	0.0136302	29.122	0.485574	0.09578	0.0707697	31.833	0.791428	0.01663	0.00330125
H2O control		> 40				> 40				> 40				> 40		0.00010375		> 40		1.365e-05		> 40				40		4.0375e-06

## Sheet: Table S4
Table S4. The Cq (crossing point) and concentration values of leaves.
Primer specific crossing point (Cq) and concentration means and standard deviations (SDs) of each line/clone were generated using the Abs Quant/2nd Derivative Max for All Samples Analysis of Lightcycler® 480 Software release 1.5.0 SP3.
Gene	Atub				PP2A				Bp4CL1				Bp4CL2				Bp4CL3				Bp4CL4				Pt4CL1
	Cq		Concentration value		Cq		Concentration value		Cq		Concentration value		Cq		Concentration value		Cq		Concentration value		Cq		Concentration value		Cq		Concentration value
Sample	mean	SD	mean	SD	mean	SD	mean	SD	mean	SD	mean	SD	mean	SD	mean	SD	mean	SD	mean	SD	mean	SD	mean	SD	mean	SD	mean	SD
A	31.287	1.58456	0.00964067	0.009335	34.064	1.01382	0.00676123	0.00311609	28.422	1.10932	0.0125057	0.0106956	32.516	1.21972	0.0216712	0.0249691	38.0042	5.05211	0.000563	0.00135507	34.75	1.22154	0.0425061	0.0345457
A1	30.4227	1.58591	0.0169197	0.0191507	32.3737	1.45339	0.0189803	0.0138804	28.1793	1.75908	0.0248607	0.0328842	32.3546	1.56182	0.0393653	0.0443612	37.4083	3.2623	0.00123167	0.00313639	34.9423	1.85391	0.0457483	0.0366936	26.9429	1.65567	0.0888332	0.0985327
A5	31.7903	1.8764	0.00699287	0.0077093	33.0634	1.10659	0.0104422	0.0057742	29.1322	1.61511	0.00985797	0.00924577	33.0947	1.80079	0.0277073	0.0287748	> 40		0	0	36.1106	1.85065	0.0164331	0.0188259	28.3507	1.44438	0.029315	0.0218218
E5382	31.5453	1.46639	0.00706741	0.00579983	31.4613	1.08353	0.0294853	0.0152056	27.4666	0.930066	0.0147931	0.010212	33.1091	1.47145	0.0144238	0.0123513	31.0057	1.32097	0.0219944	0.0145241	39.3818	1.51537	0.00341179	0.00659467
E5382/3	29.2232	0.868482	0.0273673	0.0171984	31.7732	0.792569	0.0225386	0.0120719	26.916	1.26771	0.025217	0.0165859	33.43	0.849494	0.0113523	0.00705745	34.7761	3.27916	0.015336	0.025431	34.9727	1.50529	0.0621809	0.0613953	28.5173	2.16819	0.022929	0.020881
E5396	31.7292	1.0771	0.00672917	0.00449462	32.2092	1.23883	0.0250519	0.0122183	27.6182	0.917952	0.0125771	0.00818323	33.65	1.19341	0.00836054	0.0047092	31.3881	1.34646	0.0233554	0.0188147	38.9113	1.62595	0.00593346	0.00972213
E5396/4	31.2304	1.18679	0.00845346	0.00533904	32.9381	1.04856	0.016835	0.0100062	27.9908	1.40038	0.0104965	0.00925845	33.7058	2.10952	0.0152101	0.0166684	30.5408	1.44741	0.0338365	0.0250456	36.1692	2.04582	0.0172225	0.0157089	34.5662	1.20636	0.00034105	0.000212022
R	31.2919	1.56221	0.0082875	0.00793532	34.2003	1.83455	0.00880562	0.00848311	28.4667	1.56164	0.0134137	0.0157557	33.0327	2.34609	0.0321236	0.0325986	31.6797	1.60595	0.0152813	0.0162549	37.4725	2.13111	0.0137469	0.0191055
H2O control	> 40		1.73545e-05	4.11813e-05	> 40		0.000296818	0.00117373	> 40		7.3e-07	3.26466e-06	> 40		0.000123722	0.000327379	> 40		0.000254375	0.0010175	> 40		0.0015375	0.00176267	40		1.65738e-05	2.55324e-05

## Sheet: Table S5
Table S5. The 4CL and 4CL-like ACS sequences used in the generation of ML tree
Organism	Name of the gene used in present study	ID / Gene model	CDS
Betula pendula	Bp4CL1	KM099195	ATGGCTATCCAAGCAAAAGAGCAAGAATTCATTTTCCGGTCTAAACTTCCGGACATTTACATTCCAAAACATCTCCCCATCCACTCCTATTGCTTCGAAAATATATCCAAGGTCGGCTCGCGCCCGTGTTTGATCAATGGCTTGACCGGCAAGGTATACACGTATTATGATGTTGAGCTCACCGCGCGTAAGGTCGCTTCCGGCCTTAGCAAGCTCGGCATTCAGAAGGGAGATGTTGTCATGCTTTTGCTACCCAACTCGCCGGAATTCGCCTTCGTATTCCTCGGGGCTTCTTATTTAGGGGCCATGACCACGGCTGCCAACCCTTTCTGCACAGCCGGGGAGGTCTCAAAGCAAGCGAAATCGGCCAACGCAAAAATCGTTGTCACCCAAGCTTGT…
	Bp4CL2	KM099196	ATGATATCTGTAGCTTCTAATTCCAGTACTGAACCCCAAAACCAGGAATTCTCTCCTAAAATCACCCCCGGCCCCACGCAGCCTTCTGAGACGTCCGCCTGTGTTTTCAAATCAAAATTGCCGGAGATTCCCATCTCCGACCACCTCCCACTTCACACCTACTGCTTTGAGCACCTCGCCGAGTTCTCCGACAGACCATGCCTCATCGTCGGCTCCACCGGAAAAACGTACAGTTTCGCCGAAACCCATCTCGTATCACAGAAAATCGCGGCGGGACTTTCCAATCTTGGGATCAAGAAAGGAGACGTCATCATGGTTCTTCTCCAAAACTGCGCCGAGTTCGTCTTCTCATTCCTCGGCGCTTCGATGCTCGGCGCCGTCACCACCACGGCGAACCCG…
	Bp4CL3	KM099197	ATGGAAAAATCAGGGTACGGCCGGGATGGCATCTACAGGTCTGTCCGACCGCCGCTTGTGCTCCCCAAAGACCCAAACCTCTCCATGGTCACATTCCTCTTCCGAAACTCTTCCTCTTACCCTCACAAACCGGCCCTCATCGACGCCGATTCCTCCCAAACCTTATCCTTTTCGCAGTTCAAATCCACCGTCGCCACAATCTCCCGCGGCTTTCTCGGCCTAGGCATCACCAAGAACGACGTCGTCCTCATCTTCGCCCCGAATTCCATCCAGTTCCCTCTCTGCTTCCTCGGCATCGTCGCCATCGGCGCCATCGCCACCACCGCCAATCCTCTCTACACCGTCCACGAACTCGCCAGGCAAGTCAAAGATTCCAACCCCAAGTTGATCATAACCGTC…
	Bp4CL4	KM099198	ATGGAGCCCCAAAAAGACCTCCAAGAATTCATTTTCAGGTCGAAGCTCCCCGACATTTACATCCCAAACCACCTCCCACTCCACACCTACTGCTTCGAAAACCTCTCCCAATTCAAAGACCGTCCCTGTCTCATCAATGGCGCCGACGGCGTCACATACACTTACGCCCAGGTCGAGCTCACCGCCCGGAAAGTCGCCTCCGGCCTCGACAAGCTCGGCATCAAACAAGGCGAGGTGATCATGCTTTTGCTCCAAAACTGTCCCGAATTCGCGTTCGCTTTCCTCGGCGCGTCGTACATCGGCGCCGTCAGCACGACGGCGAACCCTTTTTACACGCCGGCCGAGGTAGCGAAGCAAGCGAAGGCATCAAATACGAAACTCATTATTACCCAATCTTCC…
Betula platyphylla	Bpl4CL1	AY792353	ATGGCTATCCAAGCAAAAGAGCAAGAATTCATTTTCCGGTCTAAACTTCCGGACATTTACATTCCAAAACATCTCCCCATCCACTCCTATTGCTTCGAAAACATATCCAAGGTCGGCTCGCGCCCGTGTTTGATCAATGGCTTGACCGGCAAGGTATACACGTATTATGATGTTGAGCTCACCGCGCGTAAGGTCGCTTCCGGCCTTAGCAAGCTCGGCATTCAGAAGGGAGATGTTGTCATGCTTTTGCTACCCAACTCGCCGGAATTCGCCTTCGTATTCCTCGGGGCTTCTTATTTAGGGGCCATGACCACGGCTGCCAACCCTTTCTGCACAGCCGGGGAGGTCTCAAAGCAAGCGAAATCGGCCAACGCAAAAATCGTTGTCACCCAAGCTTGT…
Betula lumifera	Bpl4CL1	FJ410448	ATGGCTATCCAAGCAAAAGAGCAAGAATTCATTTTCCGGTCCAAACTTCCGGACATTTACATTCCAAAACATCTCCCCATCCACTCCTATTGCTTCGAAAACATATCCAAGGTCGGCTCGCGCCCGTGTTTGATCAATGGCTTGACCGGCAAGGTATACACGTATTATGATGTTGAGCTCACCGCGCGTAAGGTCGCTTCCGGCCTTAGCAAGCTCGGCATTCAGAAGGGAGATGTTGTCATGCTTTTGCTACCCAACTCGCCGGAATTCGCCTTCGTATTCCTTGGCGCTTCTTATTTAGGGGCCATGACCACGGCTGCCAACCCTTTCTGCACAGCCGGGGAGGTCTCAAAGCAAGCGAAATCGGCCAACGCAAAAATCGTTGTCACCCAAGCTTGT…
Populus tremuloides	Pt4CL1	AF041049	ATGAATCCACAAGAATTCATCTTTCGCTCAAAATTACCAGACATCTACATCCCGAAAAACCTTCCCCTGCATTCATACGTTCTTGAGAACTTGTCTAAACATTCATCAAAACCTTGCCTGATAAATGGCGCGAATGGAGATGTCTACACCTATGCTGATGTTGAGCTCACAGCAAGAAGAGTTGCTTCTGGTCTGAACAAGATTGGTATTCAACAAGGTGACGTGATCATGCTCTTCCTACCAAGTTCACCTGAATTCGTGCTTGCTTTCCTAGGCGCTTCACACAGAGGTGCCATGATCACTGCTGCCAATCCTTTCTCCACCCCTGCAGAGCTAGCAAAACATGCCAAGGCCTCGAGAGCAAAGCTTCTGATAACACAGGCTTGTTACTACGAGAAG…
	Pt4CL2	AF041050	ATGATGTCCGTGGCCACGGTTGAGCCCCCGAAACCGGAACTCTCCCCTCCACAAAACCAAAACGCACCATCCTCTCATGAAACTGATCACATTTTCAGATCAAAACTACCAGACATAACCATCTCGAACGACCTCCCTCTGCACGCATACTGCTTTGAAAACCTCTCTGATTTCTCAGATAGGCCATGCTTGATTTCAGGTTCCACGGGAAAAACCTATTCTTTTGCCGAAACTCACCTCATATCTCGGAAGGTCGCTGCTGGGTTATCCAATTTGGGCATCAAGAAAGGCGATGTAATCATGACCCTGCTCCAAAACTGCCCAGAATTCGTCTTCTCCTTCATCGGTGCTTCCATGATTGGTGCAGTCATCACCACTGCGAACCCTTTCTACACTCAA…
Populus trichocarpa	Poptr4CL1	estExt_fgenesh4_pg.C_1210004 scaffold3	ATGGAGGCGGAAAATGATCAAGCACAAGAATTCATTTTCAGGTCCAAACTCCCTGATATCCACATCCCAAACCACCTCCCTTTACACACTTATTGCTTTGAAAACCTTTCCCGATTCAAAGACAATCCCTGTTTGATCAATGGCCCTACCGGTGAAATCCACACCTACGCGGATGTTGAGCTCACATCACGCAAAGTCGCTTCCGGCCTCAACAAGTTAGGCATCAAACAAGGCGATGTTATATTGCTGTTGCTCCAAAACTCGCCAGAATTTGTGTTTGCGTTTCTCGGAGCATCAATTATTGGTGCTATTAGCACAACCGCAAACCCCTTCTACACTCCCGCTGAGGTCGCAAAGCAAGCAACAGCATCAAAGGCAAAGCTGATAATAACACAGGCA…
	Poptr4CL2	gw1.XVIII.2818.1 LG_XVIII	ATGGAGGCCAATAAGGATCAAGTACAAGAATTCATTTTCAGGTCCAAACTCCCTGATATCTATATCCCAAACCACCTACCTTTACACACTTATTGCTTCGAAAAGCTTTCCCAATTCAAAGACTACCCTTGCTTGATCAATGGCCCTACCGGTGATATCTACACTTATGCGGATGTTGAGCTCACATCACGCAAAGTTGCCTCTGGCCTCTACAAGTTAGGCGTCCAACAAGGCGATGTTATATTGCTCTTGCTCCAAAACTCGCCAGAATTTGTTTTTGCATTGCTTGGAGCGTCGTTCATTGGCGCTATTAGCTCAACTGCAAACCCTTTCTATACTTCAGCTGAGATCGCAAAACAAGCAACAGCATCAAAGGCAAAGCTGATAATAACACAAGCA…
	Poptr4CL3	grail3.0100002702 LG I	ATGGACGCCATAATGAATTCACAAGAAGAATTCATCTTTCGCTCAAAATTACCAGACATCTACATCCCGAAAAACCTTCCTCTGCATTCATACGTTCTTGAAAACTTGTCTAAGTATTCATCAAAACCTTGCCTGATAAATGGCGCAAACGGAGATGTCTGCACCTATGCTGACGTTGAGCTCACAGCAAGAAGAGTTGCTTCTGGTCTTAACAAGATTGGTATTCAACAAGGTGACGTGATCATGCTCTTCCTACCAAGTTCACCTGAATTCGTGCTTGCTTTCCTAGGCGCTTCACACAGAGGTGCCATTGTCACCGCTGCCAATCCTTTCTCCACCCCTGCAGAGCTAGCAAAACATGCCAAGGCCTCAAGAGCAAAGCTTTTGATAACACAGGCT…
	Poptr4CL4	grail3.0099003002 LG IX	ATGATGTCCGTGGCCACGGTTGAGCCCCCGAAACCGGAACTCTCCCCCCCACAAAACCAAAACGCACCATCCTCTCATGAAACTGATCATATTTTCAGATCAAAACTACCAGATATAACCATCTCGAACCACCTCCCTCTGCACGCATACTGCTTTGAAAACCTCTCTGATTTCTCAGATAGGCCATGCTTGATTTCAGGTTCCACGGGAAAAACCTACTCTTTTGCCGAAACTCACCTAATATCTCGAAAGGTCGCTGCTGGGTTATCCAATTTGGGCATCAAGAAAGGCGATGTAATCATGACCCTGCTCCAAAACTGCCCAGAATTCGTCTTCTCCTTCATGGGTGCTTCCATGATTGGTGCAGTCACCACCACTGTGAACCCTTTCTACACTCCA…
	Poptr4CL5	fgenesh4_pg.C_LG_III001773 LG III	ATGGATACAATAACAAAGCAAAAAGAAGAATTCATCTTTCGCTCAAAATTGCCAGATATTGACATCCCGAAAGGCCTTCCTCTGCATTCATACGTTTTTGAAAACTTCTCTAAATATCCATCGAAACCTTGTCTGATAAATGGCGCAAATGGGGATGTCTACACCTATGCCGATGTTGAGCTCACGGCAAGAAGAGCTGCTTCTGGTCTTAACAAGCTTGGAATTCAACAAGGTGATGTGATCATGCTCATCCTGCCAAGTTCACCTGAATTCGTGCTTGCTTTCTTAGGTGCTTCACACAGAGGTGCCATTACTACTGCTGCCAATCCTTTCTCCACTCCTGCAGAGCTAGCAAAACAAGCCAAAGCCTCAAAAGCAAAGCTTTTGATAACACAGGCT…
	PoptrACS1	eugene3.01230068	ATGGAGAAATCTGGTTATGGCCGTGATGGTATATACAGGTCATTAAGACCAACACTTGTCCTTCCTAGGGATTCTAATCTTTCTTTGGTCTCATTTCTTTTCAGAAACTCCAATTCTTATCCTCATAAACCAGCTCTTATTGATGCAGATTTGTCAATAACCTTATCTTTTTCAGAGCTCAAATCCATTGTTATCAAGTTCGCTCATGGATTACTCAATCTGGGCATCTCTAAAAATGATGTTATTCTTATCTTTGCTCCCAATTCATACCAATTCCCTACCTGTTTCTTGGCCATCACTTCCATTGGTGCTGTTGCAACAACTGCGAATCCTCTTTATACAACCTCAGAGCTTTCAAAACAGATTAAAGATTCTAATCCCAAGTTGGTTATCACAGTC…
	PoptrACS2	estEXT_fgenesh1_pg_v1.C_LG_IV0024	ATGGAGAAATCTGGTTATGGTCGTGATGGTATTTACAGGTCACTAAGACCAAAACTTGTCCTTCCTAAGGATCCTAACCTTTCTTTGGTCTCGTTTCTTTTTAGAAACTCCAATTCTTACCCTCATAAACCGGCTCTTATTGATGCGGATTTGTCTATAACCTTATCTTTTTCAGAGCTCAAATCCATTGTCATCAAGGTCGCTCATGGATTACTCAACCTGGGCATCTCCAAAAATGATGTTGTTCTTATCTTTGCTCCCAATTCTTACCAATTCCCTATCTGTTTCTTGGCTATCACTTCCACTGGTGCTATTGCAACAACTGCAAATCCTCTTTACACAACCTCAGAACTTTCGAAACAGATTAAAGATTCTAATCCCAAGTTGATTATTACAGTC…
	PoptrACS3	fgenesh4_pg.C_LG_III000782	ATGGAGAAACTCACTGCCACCGCCTCAAAAACAACACTCCCAGAGTGGTACTCACCAGAAACAGGAATTTATAGCAGCAAACACCCTCCTATACCCTTACCTGCAGACCCATTTCTTGATGTTGTTTCTTTCATTTTTTCACACCATAACCACAATGGCCTTACGGCTCTTATTGATTCCTCTTCTGGGTTTTCAATCTCTTACTCAAAGATTCTACCATTGGTGAAATCCGTTGCCTCTGGTCTTAGTAACATGGGCATTAAACAAGGTGATGTTGTTTTGCTTTTGTTGCCGAATTCCATTCACTTTCCCATTGTTTTCCTCGGCGTGTTGTATCTTGGTGGCATTGTCAGTACCATGAATCCACTTAGTAGTGAACTAGAAGTCAAGCAGAGAATT…
	PoptrACS4	eugene3.00020113	ATGGCAGACAGCAGCAGCAGCCTCACAGTCCACCCAGGAAGCGGCTTTTGCAAATTAAACTCTGTTTTCTACAGCAAACGCAAGCCTATCCCACTCCCACAAACTGACTTCCTAGACACCACCACCTTCATCTTCTCCCGTCCTCACCACGGCAAAACAGCCTTCATCGACGCAGCAACCGGCCGCCACCTCTCCTTCAAAGACCTATGGAGAGCAGTAGATTCCGTTGCCACGTGTCTCCACGACATGGGAATCCGCAAGGGTCAAGTGATCCTCTTACTTTCTCCAAACTCCATTTTCTTCCCCATCGTTTGCCTCTCCGTCATGTGGTTAGGCGCCATAATTACCACCACTAACCCTCTCAACACTCCTCGTGAAATCGCTAAACAAATCGCCAAC…
	PoptrACS6	fgenesh4_pm.C_LG_X000932	ATGCCTGCTGAAGAATTGTGGACTAGTATCATCACCGAGAAGGAAGCTGACAATGCTCAATCCAAGAGTGGTTTCAATCCAAAAACCGGAATTTATCACTCTTTACATCAACTTGGAGAAAATCTCCAAATCCCCACTAGACATGACTTAGATACGTCCAGTTATGTGCTATCCCAGTTCCCCCATCCTGATCATGCTGAGACTAAAGTTGCACTAGTTGATTTGGCTACCAACCAGCAAATCACCTATGCTCAGCTTCATCGATCTATCCATGCCCTTGCATCAGGCTTGTACAATGGTCTTGGAGTCCGAAAAGGTGATGTGGTGTTTCTTCTGTCACCAAACTCAATCTTGTACCCGACAATATGTCTAGCTGTATTTTCCATTGGAGCAATCCTT…
	PoptrACS8	eugene3.00640074	ATGGACCAACAAGCCAACTCTCCAATCAACCCAAAGAGTGGCTTCAACTCCTCAGCAAAGACTTTCCATAGCCTAAGACCTCCTATCCATCTCCCTCCCGAGGAAACTCCTTTCTCAGCAGCTGACTATGCTCTCTCACTCCATGCCAACCACTCTCCCTGGCCTGATTCATTAGCCATAATCAACTCATCCACAAGCCAAAAGCTTTCTTACTCGGACTTCATTGAAAGAATCAAATCCTTAACCTTGTATCTCCAAAATGTCACTCAACTTCGCAAAAATGACACTGCCTTTATTCTCTGTCCAAACTCCATTCAAGTCCCCATTCTCTACTTCTCTCTTCTTTCACTTGGTGTAGTTATCTCCCCTGCAAATCCCATAAGCACTGAATCAGAAATC…
	PoptrACS10	estEXT_fgenesh4_pm.C_LG_XV0272	ATGGCAATTGACCCAAGAAGTGGTTTCTGCCAACAAACCAAAACCTTTCACAGTCTCAGACCACCTACTCCTTTTCCACCACCACATCAACCTCTCTCTATCACCCAATTCGTCCTTTCCCTCCTCCACTCCTCCACCATCCCCACCACCACCACCACCTACCTCACCATCCCCTCAACTGCCCAGTCTCTGACCTACTCTCAAGGCATCGACCAGATTTACTCTCTTTCATCATCTCTCAAGAACCACTACTCTTTAAACAATAATGACGTTGCTTTTATCCTCTGCCCACCTTCTCTCCACGTCCCCATTCTTTATTTCTCTCTTCTTTACCTCGGTGTCACCATCTCTCCAGCCAATCCACTCAGTTCCGACTCCGAGTTGGCTCACCAAATCCAA…
	PoptrACS11	eugene3.00120875	ATGGCAATGGAGTCAATCAACCCAAGAACTGGTTTCTGCCAACAAACCAAAACCTTTCACAGTCTCAGACCACCGACTCCATTTCCACCACCCCATCAGCCTCTCTCCATCACCCATTTCATCCTCTCTCTCCTCCAGTCCTCCACCGTCCCCACCACTACCACCACCTACCTCACCATCCCCTCCACAGGCGAGTCTATAACTTACTCTCAAGCCATCGACCAAATTCACTCTCTTTCTTCATCTCTCAAGAACCACTACTCTTTAAACAACAAGGACGTTGCTTTTATCCTCTGCCCACCTTCCCTCCACGTCCCCGTTCTTTATTTATCTCTTATGTACCTCGGTGTCATCATCTCTCCCGCCAATCCGCTGAGTTCAGACTCCGAATTGGCTCAC…
	PoptrACS12	grail3.0015024001	ATGGCCACAAAGTCAGTGCCGGCACAAGAAACCACCATGGCCACCCATGCAATCAATATTACAAAAGGTGGTTACTGCTTGGAAAGTAAAACCTTTCAAAGTCTTAGACCACCTGCTCCTCCACCACCACCGCATCAACCTCTCTCCATAACCCAATTCATCCTTTCTCTCCTCCACTCCTCTGCCATCCCAACCACCCAAAAAAACTTCCTTATCATGCCTTCCACACGTCAATCTCTCACTTACTCTGAAGCCATCAACCAGATTTACTCTCTTTCTTCATCTCTCAAGAGTCTCTACAATTTAAACAAGAACGATGTCTCTTTTATCCTCTGCCCGCCCTCTCTCCACGTCCCCATTATTTATCTCTCTCTTCTTTACCTTGGTGTCACCATCTCT…
	PoptrACS13	eugene3.00010460	ATGGGAACTCCCATTCCATGCTCAGCGCAAGAGGAGCACATTTTCCGAAGCCGACATCCGGCGGTCCTGGTGCCAGACATCACACTCCCTGATTTTGTGCTCCAAGATGCTGAATTGTATGCTGACAAGGTAGCATTTGTGGAGGCTGCGACAGGAAAGACGTTTACTTACGCTGAGGTAGTTAGAGACACTAGGAGGTTCGCTAAGGCCTTGAGGTCTCTCGGCCTAAGAAAAGGACATGTGGTGGTTGTAGCTCTCCCAAATGTTGCTGAGTATGGCATTGTAGCACTAGGAATAATGGCTGCTGGCGGTGTGTTTTCGGGTGCTAATCCTACTGCACATGAATCAGAACTTAAGAAGCAGGCGGAGGCTGCAGATGCTAAGCTTATTGTCACAAAT…
Rubus idaeus	Ri4CL1	AF239687	ATGGCGGTCCAAACACCTCAACACAACATCGTCTACCGCTCCAAGCTCCCGGACATCCATATCCCAAACCACCTCCCTCTCCATTCCTACATATTCCAAAACAAATCCCACCTCACCTCAAAGCCCTGCATCATCAATGGCACTACTGGCGACATCCACACCTACGCCAAATTCAAACTCACCGCCCGGAAAGTCGCCTCCGGCCTCAACAAGCTCGGCATCGAGAAAGGCGACGTCTTCATGCTTTTGCTCCCCAACACTTCCGAATTCGTCTTTGCCTTCTTGGGAGCCTCGTTCTGCGGAGCCATGATGACAGCCGCCAACCCTTTCTTCACTCCGGCGGAAATCGCGAAACAGGCCAAGGCGTCGAAGGCGAAGCTGATCATCACTTTCGCTTGC…
	Ri4CL2	AF239686	ATGGAGAACAAACATCAAGACGACCATGAATTCATTTTCCGGTCAAAGCTGCCGGACATCTACATCCCGAACCACCTCCCTCTCCACACCTACTGCTTCGAAAACATCTCCCAATTTCACGACCGCCCCTGCCTGATCAACGGAAACACCGGCGAGACCTTCACCTACGCCGAGGTCGAGCTCACCTCCCGCAGAGTCGCCGCCGGGCTCGACAAGCTAGGCATTCAGCAGAACGACGTCGTCATGCTCCTCCTCCAGAACTGTCCCGAATTCGCCTTCGCATTCCTCGGCGCCTCGTACATCGGAGCCATGAGCACAACAGCCAACCCTTTCTACACTCCGGCCGAGGTGGCCAAGCAAGCCAAAGCCTCCAACGCCAAGCTCATCATAACTCAGTCG…
	Ri4CL3	AF239685	ATGATATCCATTGCCTCTAATAACAACAACAACAACTCTGTTGTTGTTGAGACGCCAACAAAGCCGGAAATCTCTCCCAATATCATCTCCGACGTCATTTCTACCTCTCAAACCCAACCGGAGCAGAAGCAGCAGCCGCCAACAACCACAACTCATCATGTCTTCAAATCAAAGTTACCGGACCTTCCCAACATCTCCAATCACCTCCCACTCCACACCTACTGCTTCGAGAACATCTCCGACTTCTCCGAAAGACCCTGTTTGATCATAGGCTCCACCGGAAAATCCTACACCTTCTCCGAAACCCGCCTCCTTTCCCAAAAGACCGGAGTGGGCCTATCCAAGCTCGGCATCCACAAAGGCGATGTGGTCATGATCCTTCTCCAGAACTGCGCCGAG…
Oryza sativa	Os4CL1	Os08g147604	ATGGGGTCCATGGAGCAGCAGCAGCCGGAGTCGGCGGCGCCGGCGACGGAGGCGTCGCCGGAGATCATCTTCCGGTCGAAGCTGCAAGACATCGCCATCACCAACACCCTCCCGCTCCACCGCTACTGCTTCGAGCGGCTCCCGGAGGTGGCGGCGCGCCCATGCCTCATCGACGGAGCCACCGGCGGCGTGCTCACCTACGCCGACGTCGACCGCCTGTCCCGCCGCCTCGCCGCCGCGCTCCGCCGCGCGCCGCTGGGGCTCCGGCGGGGCGGCGTCGTGATGAGCCTGCTGCGGAACTCGCCGGAGTTCGTGCTGTCCTTCTTCGCCGCGTCGCGCGTCGGCGCCGCGGTGACCACGGCGAACCCAATGTCCACCCCGCACGAGATCGAGAGCCAG…
	Os4CL2	Os02g46970	ATGATCACGGTGGCGGCACCGGAGGCGCAGCCGCAGGTGGCGGCGGCGGTCGATGAGGCGCCGCCGGAGGCGGTGACGGTGTTCCGGTCCAAGCTTCCGGACATCGACATCCCCAGCCACCTGCCCCTGCACGAGTACTGCTTCGCCAGGGCGGCCGAGCTCCCCGACGCGCCGTGCCTCATCGCGGCGGCCACGGGGAGGACGTACACGTTCGCCGAGACGCGCCTGCTGTGCCGCAGGGCCGCCGCGGCGCTGCACCGGCTGGGCGTCGGCCACGGCGACCGCGTCATGGTGCTGCTCCAGAACTGCGTGGAGTTCGCCGTGGCGTTCTTCGCCGCGTCGTTCCTCGGCGCGGTCACCACCGCCGCCAACCCGTTCTGCACGCCGCAGGAGATCCAC…
	Os4CL3	Os02g08100	ATGGGGTCGGTGGCGGCGGAGGAGGTGGTGGTGTTCCGGTCGAAGCTGCCGGACATCGAGATCGACAACAGCATGACGCTGCAGGAGTACTGCTTCGCGAGGATGGCGGAGGTCGGGGCGCGGCCGTGCCTGATCGACGGGCAGACCGGGGAGTCGTACACGTACGCGGAGGTGGAGTCCGCGTCGCGGCGCGCCGCGGCGGGGCTCCGGCGGATGGGGGTGGGCAAGGGCGACGTGGTGATGAGCCTCCTCCGCAACTGCCCCGAGTTCGCCTTCTCCTTCCTCGGCGCGGCCAGGCTGGGCGCCGCCACCACGACGGCGAACCCGTTCTACACGCCGCACGAGGTCCACCGCCAGGCGGAGGCCGCGGGCGCCAGGGTGATCGTCACCGAGGCGTGC…
	Os4CL4	Os06g44620	ATGGGGTCCATGGCGGCGGCGGCGGAGGCGGCGCAGGAGGAGGAGACGGTGGTGTTCCGGTCCAAGCTCCCCGACATCGAGATCCCCAGCCACCTCACCCTGCAGGCCTACTGCTTCGAGAAGCTTCCGGAGGTGGCCGCCCGCCCCTGCCTCATCGACGGGCAGACCGGGGCGGTGTACAGCTACGGCGAGGTGGAGGAGCTCTCCCGGCGCGCGGCGGCGGGGCTGCGGCGGCTCGGGGTGGGGAAGGGCGACGTGGTGATGAGCCTCCTCCGCAACTGCCCCGAGTTCGCCTTCACCTTCCTCGGCGCCGCCAGGCTGGGCGCGGCCACCACCACCGCCAACCCGTTCTACACCCCGCACGAGATCCACCGCCAGGCGTCGGCGGCGGGCGCCAGG…
	Os4CL5	Os08g34790	ATGGGTTCGTTGCCGGAGCAGTTCGTCTTCCGCTCGAGGCTCCCCGACATCGCCATCCCGGACCACCTCCCGCTGCACGACTACGTGTTCGAGCGCCTCGCCGACCGCCGCGACCGGGCATGCCTTATCGATGGCGCCACGGGGGAGACGCTCTCGTTCGGCGACGTCGACGCGCTGTCGCGCCGCGTGGCGGCTGGGTTGAGCTCGATTGGTGTTTGCCATGGTAGTACCGTGATGCTGCTGCTGCCGAACTCCGTCGAGTTCGCGGTGGCGTTCCTCGCGTCGTCACGGCTCGGGGCGGTCACCACCACGGCCAACCCGCTGCACACCCCGCCGGAGATCGCCAAGCAGGTGGCGGCGTCCGGCGCGACGGTGGTGGTCACCGAGCCGGCGTTCGTC…
	OsACS1	Os03g05780	ATGGCGAGCGCGTCGGTGCCGGCCGCCGGCTACGGCGCGGACGGCGTGTACCGCTCGCTGCGCCCGCCCGCGCCCGTCGCGTCCGACCCGGGCCTCTCCCTCACCGACCTCCTCCTCCGCCGCGCCGACGCCTGCCCCTCCGCGGTCGCGCTCGCCGACGCGGCCGCCGGCGGCCGCGCCCTCACCTTCGCGGAGCTGAGGTCGGCCGTCCTCTCCACCGCCGTCGCGCTCTCCTCCCGCGCGGGCGTGCGACCCGGCGACGCCGTGCTCCTCCTCGCGCCCAACTGCGTGCTCTACCCGGTCTGCTTCTTCGCCGTCACCGCCCTCGGCGCCGTCGGCACCACCGTCAACCCGGACTACACCCCGCGGGAGATCGCCAAGCAGGTCTCCGACGCGCGC…
	OsACS2	Os10g42800	ATGCAGCCCGACGCCGCCGCCACCGCCCACCCCAGCTTGAGCTTCTACTCCGCCGCCACGGGCCTCTACAGCAGCCTCCACCCTCCCCTACCCCTCCCCTCCGACCCCTCTCTCTCCCTCGTCCCCCACCTCTTCTCCCATCTCCCCCTCCACCACCATTCCCTCCTCGTCGATGCCCCCACCGCCGCCACCCTCTCCTGCGCCGACTTCCGCCGCCTCGTCTCCTCCCTCGCCGCCGGCCTCCGCCGCCGCCTCCACATCGCCAGGGGATCCCTCGTCCTGCTCCTCCTCCCCAACTCTCTCACCTTCCCCGTTGCCTTCCTCGCCGTCCTCGCCACCGGCGCCGTCGCCACCACCATGAACCCCTCCAGCGCCCCCGCCGAGATCGCCGCGCGCCTG…
	OsACS3	Os08g04770	ATGCAGCGCGACGCGATCGCCGCCGCCCGGAACGCCGGCTGCTCGAGCGGCCGCATCTCGCAGCCGCCGCCGCCGCCGTTCTACTCCGCCGCCACCGGAATCTACAGCAGCATCCACCCTCCCGTGGCGCTCCCCACCGACCCCTCCCTCACCCTCGTCGCCCACCTCTTCGCCCGCCTCCCCCTCGCCGACCCGGGCGCCCCCACCCTCGTCGACGCCGCCACCGCGTCCGCGGTGTCCCGCGCCGACCTCCGCCGCCTCGTCGCCTCCCTCGCCGCGGGGCTCCGCCGCCGCCATGGCGTTCGGAAGGGGTCCGTTGTGCTGCTGCTCCTCCCGAACTCCGTCGCGTTCCCCGTCTCGTTCCTCGCCGTGCTCGCCGCCGGCGCCGTCGCCACCACC…
	OsACS4	Os03g04000	ATGGGACGCTCACCGGAGATGGAGGTGGACGCGCGCAGCGGCTACTGCGCCGCCACCCGCACGTTCCGGAGCAGGCGCGCCGACGTGCCGCTGCCCGCCGACCCGGAGGTCGACGTGGTCAGCTTCCTCGCCTCGCGCCGCCACTCGGGCGTTGTGGCCCTCGTCGACGCCGCGACTGGGCGCCGGATCACCTTCACCGAGCTCTGGCGCGCCGTGGCCGGGGCGGCATCCGCCCTCGCCGCGCACCCCGTCTCCCTCCGCAAGGGCCACGTCGCGCTCATCCTCTCCCCTAACTCCGTCCACTTCCCCGTCGCCGCCCTCGCCGCCATGTCGCTTGGCGCCGTCCTCACCACCGCCAACCCGCTCAATACCCCCGCCGAGATCGCCAAGCAGGTCGCC…
	OsACS5	Os01g67530	ATGGCCGACCGCGCGCCGCCTCCGCCTCCGCCGCCCGCCGGGATCGACTCCAGGAGCGGCTTCTGCGCGGCGACGCGGATCTTCCACAGCACCCGCGCCCCGGGCGACCTCCCGCCGGAGTCGCTCCCGATGACCGCGGCGGCCTACGCCTTCTCCCTCCTGTCGTCGTCGACGCTCCCCGGCCGCCCCGCGCTCGTCGACGCCGCCACTGGCATTGCCATCTCCTACCCGTCCTTCCTCGCCGCCGTCCGCTCCCTCGCGGGGGGGCTCTGGTGCTCCCTCGGCCTCCGCCCCGGGGACGTCGCGCTGGTTGTCGCGCCCTCGAGGTTGGAGGTCCCCGTGCTCGACTTCGCGCTCATGTCCATCGGCGCCGTCGTGTCGCCGGCGAACCCGGTGTCC…
	OsACS6	Os01g67540	ATGTCCAAACGCTCGCCTCCGCCGCAGCCCGCTCACATCCCGATGGCCGAGCAGCGGTGGCGGCCGCCGTACCCGTACGCGTCCTCCGCCGCCGGCGGTGGCGGCGTCGACCGTCGCAGTCGCAGCGGCTTCTGCGCCGCCACGCGGACGTTCCACAGCCTCCGCTCCGTGGGACCTCTCCCGCCGGAGGAGCTCCCGCTGACGGTCGCCGCGTACGCGTTCTCGCTGCTGTCCTCGGCGCCGCCGCTCGTCGTCGCCGGCCGGGGCCCCGCGCTCGTCGACGCCGCCACGGGTATTGCCGTCTCCTACCCGGCCTTCGTCGCGCGGGTCCGCTTCCTCGCCGGCGGCCTCTGGTGCTCCCTCGGGCTGCGTCCCGGGGACGTCGCGCTCGTCGTGAGC…
	OsACS7	Os07g17970	ATGGCAGCTCCCACCTCCATGGCGAACGCGGATGGCGAGAGCACGCGCACCGGCTACTGCGCCGCGACCAAGTCGTTCCGCAGCCTCCGGCCGCCGGTGCCGCTGCCTCCGCCGGACGTCCCGCTCTCCTTCCCGGAGTTCGCGTTCTCGCTGCTGCCGCGGTCGTCGTCGTCGTCGTCGTCGTCTCTTCTCCCGGCGAACCCGGCGCTCGTCGACGCGGCCACTGGCGAGGCCGTCTCGTTCCAGGCGTTCCTGTCGCGGGTGCGCGCGCTCGCCGGAGCCCTCCGCTCGCGCGTCGGGCTGCGCGGCGGCGACGTCGCGTTCGTGCTCGCGCCCGCAGGGCTCGACGTGCCCGTGCTGTACTTCGCGCTCCTCTCCATCGGCGCCGTCGTGTCCCCC…
	OsACS8	Os07g44560	ATGGAGACGGAGTTGCACCTCGCCGCCGGCTACTGCGCCGCCACGGGCGTCTACCGGAGCGGCCACCCTCCGCAGTTCGCCGCCGCCGCCGCGCTCTCCTTCCCGGAGTACATCCTCCCGCACATGCTCCTCCCCGGCCGCCGAGCCCGCCCGGCCTTCGTCGACGCCTCCACCGGCGCCGCGCTCTCCTTCGCCGGCCTCCGCGCGCTCTCGCTCCGCGTCGCGCGCGCGCTCGCCGCCGCCGGCCTCCGCCGCGGCCGCGTCGCGCTCCTCCTGTCGCCGAACTCGCTCCACTTCCCCGCGCTCTCGCTCGCCGTGCTCTCCCTAGGCGCCGTGCTCTCCGCCGCCAACCCGCTCCTCACGCCCGACGAGCTCGCTCGGCAAGCCGACGACGCGAAG…
	OsACS9	Os04g24530	ATGGGCGACGCCGCGGTACCCGCCATGGTGGTGGAGGAGGAGGAACAGGAGCACGTGTTCCGGAGCAGGTTCCCGCCGGTGGCCGTGCCGGACGGCGTCACCGTGCCGGAGTTCGTGCTGGACGGCGCCGAGGCCTACGCCGACAGGGTGGCGCTCGTGGAGGCCGCGGCGGGCGGGCGGTCGTACACGTACGGCGAGGTGGCGCGCGACACGGCGCGGTTCGCCAGGGCGCTCCGGTCGGTGGGCGTCCGGAAGGGGCACGTCGTCGTCGTCGCGCTCCCAAACCTCGCCGTGTACCCCGTCGTGTCGCTCGGGATCATGTCGGCGGGGGCCGTGTTCTCCGGCGTGAACCCGCGCGCGCTCGCCGCGGAGATCAAGAAGCAGGTGGAGGACTCCGAG…
Arabidopsis	At4CL1	At1g51680/4CL17	ATGGCGCCACAAGAACAAGCAGTTTCTCAGGTGATGGAGAAACAGAGCAACAACAACAACAGTGACGTCATTTTCCGATCAAAGTTACCGGATATTTACATCCCGAACCACCTATCTCTCCACGACTACATCTTCCAAAACATCTCCGAATTCGCCACTAAGCCTTGCCTAATCAACGGACCAACCGGCCACGTGTACACTTACTCCGACGTCCACGTCATCTCCCGCCAAATCGCCGCCAATTTTCACAAACTCGGCGTTAACCAAAACGACGTCGTCATGCTCCTCCTCCCAAACTGTCCCGAATTCGTCCTCTCTTTCCTCGCCGCCTCCTTCCGCGGCGCAACCGCCACCGCCGCAAACCCTTTCTTCACTCCGGCGGAGATAGCTAAACAAGCC…
	At4CL2	At3g21240/4CL2	ATGACGACACAAGATGTGATAGTCAATGATCAGAATGATCAGAAACAGTGTAGTAATGACGTCATTTTCCGATCGAGATTGCCTGATATATACATCCCTAACCACCTCCCACTCCACGACTACATCTTCGAAAATATCTCAGAGTTCGCCGCTAAGCCATGCTTGATCAACGGTCCCACCGGCGAAGTATACACCTACGCCGATGTCCACGTAACATCTCGGAAACTCGCCGCCGGTCTTCATAACCTCGGCGTGAAGCAACACGACGTTGTAATGATCCTCCTCCCGAACTCTCCTGAAGTAGTCCTCACTTTCCTTGCCGCCTCCTTCATCGGCGCAATCACCACCTCCGCGAACCCGTTCTTCACTCCGGCGGAGATTTCTAAACAAGCCAAAGCC…
	At4CL3	At1g65060/4CL3	ATGATCACTGCAGCTCTACACGAACCTCAGATTCACAAACCAACCGATACATCCGTCGTCTCCGATGATGTGCTTCCTCATTCTCCTCCTACGCCTCGCATTTTCCGGTCAAAGCTTCCGGACATTGACATCCCTAACCACCTCCCTCTCCACACTTACTGCTTCGAAAAACTCTCATCTGTTTCCGACAAGCCTTGTCTCATCGTTGGCTCCACCGGGAAAAGCTACACCTACGGCGAAACACACCTAATCTGTCGGAGAGTCGCTTCCGGGTTATACAAGTTAGGTATCAGAAAAGGTGACGTCATCATGATCCTTCTCCAAAACTCAGCCGAGTTCGTTTTCTCCTTCATGGGTGCTTCCATGATCGGAGCCGTCTCAACCACCGCAAACCCTTTC…
	At4CL4	At3g21230/4CL4	ATGGTGCTCCAACAACAAACGCATTTTCTCACAAAGAAGATAGATCAAGAAGACGAAGAAGAAGAACCTTCTCATGATTTCATTTTCCGATCTAAGCTTCCTGATATCTTCATCCCTAACCACCTCCCTCTCACCGATTACGTCTTCCAAAGGTTCTCCGGCGATGGCGACGGAGATTCCTCAACAACCTGTATCATCGACGGTGCCACTGGCCGTATTTTGACCTACGCCGATGTACAAACCAACATGCGGAGGATAGCTGCCGGAATCCACCGGCTCGGGATCCGCCACGGAGACGTCGTAATGCTTCTCCTCCCGAACTCGCCGGAGTTTGCTCTGTCTTTTCTTGCCGTTGCTTACCTTGGAGCCGTTTCCACTACCGCGAATCCGTTCTACACT…
	AtACS1	At1g20480/4CL-like4	ATGGCGGTTAAGCACGGCGTCGACGGCGACGGCAGCGAAATCGAATCGAGAACTCTGGCGGTAGATCGAAAAAGCGGTTTCTGCGAATCAACATCGATATTCTACAGCAAACGTGAGCCAATGGCTCTCCCGCCAAACCAATTTCTCGACGTCACGTCTTTCATTGCATCACAGCCTCATCGCGGCAAAACCGTATTCGTCGACGCCGTAACCGGTCGTCGACTAAGCTTCCCTGAGCTCTGGCTCGGTGTCGAAAGAGTCGCGGGTTGTCTTTACGCATTAGGTGTACGCAAAGGAAATGTCGTCATTATACTCTCTCCAAACTCAATCCTCTTCCCGATCGTCTCCCTCTCCGTAATGTCACTCGGCGCAATCATAACCACCGCTAATCCGATCAAC…
	AtACS2	At1g20490/4CL-like3	ATGGCGTATCCTGAGAGAGATCTCATTGTTGATCCTAGAAGCGGTTTCTGCAAATCAAACTCTACATTCTATAGCAAGCGAAACCCATTATGTCTCCCGCCAAATCCGTCGCTTGACGTCACAACTTTCATATCATCTCAACCGCAACGCGGCACCACCGCCTTCATCGACGCCTCCACGGGCCACCGCTTAACCTTCTCCGATCTCTGGAGAGTCGTTGATCGCGTCGCTGACTGTCTATATCATGAAGTCGGAATACGAAGAGGCGACGTCGTCCTCATCCTCTCTCCAAATTCAATCTACATTCCCGTCGTTTGCCTCTCCGTCATGTCTCTCGGCGCCGTCGTCACCACCGCCAACACTCTCAACACCTCCGGCGAAATCTCCAAACAGATCGCC…
	AtACS3	At1g20500/4CL-like2	ATGGCGTATCCTGAGAGATCTCTCATTGTTGATCCTAGAAGTGGTTTCTGCAAATCAAACTCTACATTCTATAGCAAGCGCCAACCATTAAGTCTCCCGCCAAATCTTTCGCGTGACGTCACCACATTCATCTCCTCTCAGCCACACCGTGGCAAAACCGCCTTTATCGACGCTGCCACAGGCCAGTGCTTAACCTTCTCCGATCTCTGGAGAGCCGTCGATCGCGTCGCCGACTGTCTATATCATGAAGTCGGAATACGAAGAGGCGACGTCGTCCTCATCCTTTCTCCAAACTCCATCTTCATTCCCGTTGTTTGCCTCTCCGTCATGTCTCTCGGCGCCGTTTTCACCACCGCCAACACTCTCAATACTTCCGGTGAAATCTCCAAACAGATTGCC…
	AtOPCL1	At1g20510/4CL-like1	ATGGCTTCAGTGAATTCTCGAAGTGGTTTCTGCAACTCAAACTCAACATTCTACAGCAAACGAACACCAATCCCACTCCCGCCAAATCCATCACTCGACGTCACTACTTTCATTTCTTCACAAGCTCATCGTGGCCGTATCGCCTTCATCGACGCTTCCACAGGTCAAAACCTCACCTTCACCGAGCTATGGCGTGCCGTGGAATCCGTCGCCGATTGTCTCTCCGAGATAGGGATTCGCAAAGGCCACGTCGTCCTCCTCCTCTCCCCAAACTCAATTTTATTCCCCGTCGTTTGTCTCTCCGTCATGTCACTAGGCGCAATCATCACCACCACGAATCCACTCAACACTTCAAACGAGATCGCTAAACAGATTAAGGATTCAAATCCAGTCCTCGCC…
	AtACS5	At1g62940/4CL-like5	ATGGAGAGTCAAAAGCAAGAAGATAATGAATACATTTTCCGCAGTTTGTATCCATCTGTGCCCATTCCTGACAAACTTACACTGCCTGAATTTGTGCTCCAAGGAGTTGAAGAATACACAGAGAATGTAGCGTTTGTAGAAGCGGTGACCGGAAAAGCTGTGACGTACGGTGATGTAGTGAGGGACACAAAGAGGCTAGCCAAAGCGTTGACATCTCTCGGACTAAGGAAAGGTCAAGTGATGGTTGTGGTCCTACCAAACGTCGCCGAGTATGGGATTATTGCCCTTGGTATTATGTCTGCCGGTGGAGTCTTCTCCGGTGCAAATCCGACGGCTCTTGTTTCCGAGATCAAGAAGCAAGTTGAAGCTTCCGGTGCTAGAGGAATCATCACTGATGCT…
	AtACS6	At4g05160/4CL-like7	ATGGAGAAATCCGGCTACGGCAGAGACGGAATTTACCGATCACTTCGTCCAACACTCGTTCTTCCCAAAGATCCAAACACATCGTTAGTCTCTTTCCTCTTCCGTAACTCCTCATCTTACCCATCAAAACTCGCTATCGCCGATTCCGATACCGGCGATTCCTTAACCTTCTCTCAGCTCAAATCCGCCGTCGCTAGACTCGCTCACGGATTCCACCGTTTAGGTATTCGCAAAAACGACGTCGTGTTGATTTTCGCTCCTAACTCTTACCAGTTCCCTCTCTGTTTCCTCGCCGTAACCGCGATCGGCGGCGTTTTCACCACCGCGAATCCTCTTTACACTGTGAATGAGGTTTCGAAACAGATCAAAGATTCGAATCCGAAGATTATCATATCCGTT…
	AtACS7	At4g19010/4CL-like6	ATGGCGGCGACACATCTTCACATACCGCCAAATCCTAAAACCCAAACGTCTCACCAAAACCCTCCCTTTTGGTTCTCTTCTAAAACAGGAATCTACACCAGCAAATTCCCTTCCCTACACCTCCCCGTCGACCCAAATCTCGACGCCGTCTCCGCTCTTTTCTCACACAAACACCACGGCGATACAGCGCTCATCGATTCCTTAACCGGGTTCTCAATATCTCACACTGAGCTACAGATTATGGTTCAATCAATGGCGGCTGGGATCTATCACGTTTTAGGTGTTCGTCAAGGTGACGTTGTATCACTCGTCTTGCCTAATTCCGTCTATTTTCCGATGATTTTCCTCTCTTTGATCTCGCTTGGTGCTATTGTTACTACCATGAATCCTTCGAGTAGT…
	AtACS8	At5g38120/4CL-like9	ATGGCGAATTCTCAAAGATCATCATCTCTGATCGATCCAAGGAACGGTTTCTGCACATCAAACTCCACATTTTACAGTAAACGCAAACCATTGGCACTTCCTTCAAAAGAATCACTCGACATCACAACATTCATCTCCTCCCAAACGTACCGTGGCAAAACCGCCTTCATAGACGCAGCCACGGACCACCGCATAAGCTTCTCCGATTTATGGATGGCCGTGGATCGTGTCGCCGACTGTCTCCTCCACGACGTGGGAATACGGAGAGGTGACGTGGTCCTAGTCCTCTCTCCCAACACCATCTCCATCCCCATTGTCTGCCTCTCCGTGATGTCTCTTGGCGCTGTCTTAACTACCGCTAATCCTCTCAACACCGCTAGTGAAATCTTAAGACAAATC…
	AtACS9	At5g63380/4CL-like8	ATGCTGACGAAAACCAACGACAGCCGTTTGATTGACCGGAGCTCCGGCTTCGATCAACGGACAGGAATCTATCACAGTCTTCGTCCCTCTCTTTCTCTACCTCCTATAGATCAACCTCTCTCCGCCGCCGAATTCGCGCTTTCTCTCCTACTCAAATCCTCACCACCTGCCACCGCCGGGAAAAACATTGAAGCCTTAACCTACCTAGTTAACTCGAGCTCTGGTGATAACCTCACTTATGGAGAGCTTCTTCGTAGAGTTCGTTCTCTTGCTGTATCTCTCCGGGAGCGATTTCCTTCTCTTGCCTCCAGAAATGTCGCTTTTATCCTCTCTCCTTCTTCGTTGGACATACCAGTGCTTTACTTAGCTTTGATGTCGATCGGTGTTGTTGTTTCACCG…
Manihot esculenta	Mes4CL1	cassava4.1_004658m	ATGATATCTATTGCTTCCCTTGAACTTGAACCTTCCAAGCCTGAAGTCTCTCCTCCTCACAATTCTGATGCCCATATTTTCAGATCAAAATTGCCTGACATTCCCATCTCTAACCACCTTTCTCTCCATGCATACTGCTTTGAGAATCTCTTAAGTTTTGCTGATAGGCCATGTCTTATTTCAGGCTCCACTGGCAAGACATATTCTTTTGCTGAAACCCACCTCGTATCTCAGAAGTGTGCTGCTGGGTTGTCCAATTTGGGCATAAACAAAGGTGATGTCGTCATGATTCTCCTACAAAATTGTCCTGAATTTGTCTTCTCTTTCATGGGTGCTTCCATGATTGGTGCAGTCACCACCACTGCCAATCCATTTTATACTTCAAATGAAATATTCAAA…
	Mes4CL2	cassava4.1_005014m	ATGGAAACGCAACTCATAAATCAACAGGGAGAGATCATATTTCGATCCAAGCTCCCTGACATCTACATCCCCAAGCACCTCACTTTGCATTCTTACATATTTGAGAATATCTCCAGCCACTCTTCACGGCCCTGTTTGATAAATGGCGCCACCGGCGATATCTACACCTACGCTGAGGTCGAGCTCACCGGACGCAGAGTTGCCTCCGGGCTTAACAAACTCGGCGTTAAACAAGGCGATGTTATAATGCTTCTGTTACATAACTCTCCCCAATTCGTTCTTTCATTTCTTGGAGCTTCATTTCGTGGAGCCATTGCCACAGCTGCTAATCCTTTCTTTACTCCGGCGGAGATAGCCAAGCAAGCTAAGGCCTCTAACACTAAACTCATAATCACTCAG…
	Mes4CL3	cassava4.1_005006m	ATGGAAACCCAAGTCTTAAAGCAACAAGAAGAGCTCATATTTCGCTCCAAGCTTCCTGACATCTATATCCCCAAGCACCTTCCTTTACATTCCTACATATTTGAGAATATTTCTAGCCATTCTTCAAAGCCCTGTTTGATTAATGGCGTCACCGGCAATGTTTACACCTACTCTGAGGTGGAGCTCACCGCACGCAGAGTCGCCTCCGGGCTTAACAACCTCGGTATTAAACAAGGGGAAGTTATAATGCTTTTGTTGCATAACTCACCGGAGTTTGTTCTTTCCTTTCTTGGAGCTTCCTTTCGTGGAGCCATTGCCACCGCTGCTAATCCTTTCTTTACTCCGGCTGAGATAGCCAAGCAAGCTAAGGGGTCTAACACGAAACTCATAATCACACAG…
	Mes4CL4	cassava4.1_004136m	ATGACATCTATAGCCTCTGAAACCTCCAGGCCAGAAGTCTTTCCTCCTCAAAATTCTGATACCCATATTTTCAGATCAAAATTGCCTGACATTCCTATCTCTACTCACCTCTCTCTCTACGCATATTGCTTTGAGAAACTCTTCAGTTTCTTTGATAGACCATGTCTTATTTCAGGCTCCACTGGTAAAAAGTATTCGTTTGCCGAAAGCCACCGCATATCTCAGAAGACTGCTGCTGGATTATCAAACCTGGGAATCAAGAAGGGGGACGTCATCATGATTCTCCTCCACAATTGCCCTGAATTCGTCTTCTCTTTCCTGGGTGCTTCCATGATTGGTGCAGTCACTACAACTGCCAACCCTTCTTATACTCCAAATGAAATATTCAAACAATTTACC…
Glycine max	Gm4CL1	Glyma17g07190	ATGGCACCTTCTCCACAAGAAATCATCTTCCGATCCCCACTCCCCGATATTCCCATCCCCACACATCTCCCATTGTACTCTTACTGCTTCCAAAACTTGTCAAAGTTCCATGACCGTCCATGCCTCATCGACGGCGACACCGGCGAGACCCTCACCTACGCCGACGTCGACCTCGCTGCTCGCCGCATCGCCTCCGGCCTCCACAAAATCGGCATCCGCCAGGGTGACGTCATCATGCTCGTCCTACGCAACTGCCCGCAGTTCGCCCTCGCCTTCCTCGGCGCCACCCACCGTGGCGCCGTCGTCACCACAGCCAACCCCTTCTACACGCCGGCGGAGCTTGCGAAGCAAGCGACGGCCACGAAAACCAGGCTCGTCATAACGCAATCCGCGTACGTT…
	Gm4CL2	Glyma13g44950	ATGGCTGATGATGGAAGCAGGAGGGAATTGATATTCAGGTCGAAGCTTCCGGATATCTACATCCCCAAACATATGCCCCTCCACTCTTACTGCTTCGAGAATTTGAGAGAGTGTGGTTCACGCCCCTGCCTGATCAATGCCCCCACGGGAGACGTCTACAGCTACCACGAGGTGGACAGCACCGCCAGAAAGGTGGCGAGGGGGCTGAAGAAAGAGGGCGTGGAACAGGGCCAGGTCATCATGATCCTCCTCCCCAATTGCCCCGAATTCGTCTTCTCGTTTCTTGGCGCATCCCACCGCGGTGCCATGGCCACTGCCGCCAACCCTTTCTTCACCCCCGCCGAGATTGCAAAGCAAGCCCATGCCTCCAATGCCAAGCTCCTCATCACCCAGGCCTCT…
	Gm4CL3	Glyma11g01240	ATGACAACGGTAGCTGCTTCTCTTGATGCCAAAGAGGTGTCTACCTCCAAAACTGACCAAAACCAAGTGTGTGACTGTGATCCCCAAACTAGCCATGTCTTCAAATCAAAATTACCAGATATCCCAATCTCCAACCACCTCCCTCTCCACGCTTACTGCTTTCAGAAACTATCCCAATTCTCCGACCGCCCATGCCTCATCGTCGGACCCGCCGCCAAAACCTACACCTACTCCGAGACACACCTCATTTCACGCAAGATTGCCGCCGGATTGTCCAACCTCGGAATCCGCAAGGGCGACGTGGTCATGATCCTTCTCCAGAACTCCGCCGAGTTCGTCTTCTCCTTCCTCGCTGCCTCCATGATCGGCGCCGTCGCCACCACAGCCAATCCGTTCTAC…
	Gm4CL4	Glyma01g44270	ATGATAACTCTAGCTCCTTCTCTTGATACTCCAAAAACTGATCAAAACCAAGTTTCTGATCCCCAAACTAGCCATGTCTTCAAATCAAAATTACCAGATATCCCAATCTCCAACCACCTCCCTCTCCACTCCTACTGCTTCCAGAACCTCTCCCAATTTGCCCACCGCCCTTGCCTCATCGTCGGACCCGCCTCCAAAACCTTCACCTACGCCGACACCCACCTCATTTCCAGCAAGATCGCCGCCGGATTGTCCAACCTCGGAATCCTCAAGGGCGACGTCGTCATGATCCTCCTCCAGAACTCCGCCGATTTCGTCTTCTCCTTCCTCGCCATCTCCATGATTGGCGCCGTCGCCACCACCGCCAACCCGTTCTACACCGCCCCGGAGATCTTCAAG…
	Gma4CL5	Glyma11g09710	ATGTCAGAAGCAGCAGCTACTTCTTTTGAAACTCAACACAGCTCTACAGAATCGTGTGTACCTAAAACAACAACTACTACTTCTTCTGATGTATCATCATCACCCCAAACTACCCACATTTTCAAATCTAAATTACCAGACATACCCCTCCCCAACAACCTCCCCCTCCACAAATACTGCTTCCTTAAACTCCCCGAAATCGCCGACCGGCCATGCCTCATCGCCGGCAGCAGAAAATACACCTACGGCGAAACTCACGTGACATCGCGAAGGGTGGCCGCCGGCATGTCGAAGCTGGGCATCCAGAAGGGAGACGTCATCATGATTCTCCTCCCGAACTCCCCGGAGTTCGTGTTCTTCTTCATGGCGTCCTCCATGCTCGGCGCCGTGGCCACCACC…
	Gma4CL6	Glyma15g00390	ATGGCAGTTGTTGAAAGAAGGAGGGAATTGATATTCAGGTCGAAGCTTCCGGATATCTACATCCCCAAACACCTTCCCCTCCACACATACTGCTTCGAGAATTTGCCAGAGTACGGTGCACGCCCCTGCTTGATCAATGCCCCCACGGGAGACGTCTACAGCTACGAGGAGGTGGAAAGCACCGCCAGAAAGGTGGCGCGGGGGCTGAAGAAAGAGGGCGTGGAACAGGGCCAGGTCATCATGATCCTCCTCCCCAATTGCCCCGAATTCGTCTTCTCGTTTCTTGGCGCATCCCACCGCGGTGCCATGGCCACTGCTGCCAACCCTTTCTTCACCCCCGCCGAGATTGCAAAGCAAGCCCATGCCTCCAATGCCAAGCTCCTCATCACCCAGGCCTCT…
	Gma4CL7	Glyma17g07170	ATGGAAAAGCAACAACCTACACAGCCTCAGCCTCACCACGACTTCATTTTCCGTTCCAAACTCCCCGACATTTACATCCCAACGCACCTCCCTCTCCACACTTACCTTTTCCAAAACCTCTCACAATTCAAAGACCTTCCATGCCTCATCAATGCCGCCACCGGCGAGACTTTCACCTACGCCGCCGTCGAACTCACCGCCCGCAAAGTTGCCTCCGGTTTCAACAAACTCGGCATCCAAAAAGGCGACGTCATCCTCCTTCTCCTCCAGAACTGCCCCCAATTCGTCTTCGCATTCCTCGGCGCCTCCTACCGCGGTGCCACCGTCACCGCCGCCAATCCTTTCTACACTCCGGCGGAGGTAGCGAAACAAGCCACAGCGTCCAACTCCAAACTCATC…
	Gma4CL8	Glyma17g07180	ATGGAAGAGCAACAAGCTCACCACGACTTCATTTTCCATTCCAAACTCCCCGACATTTACATCCCATCGCACCTCCCTCTCCACACCTACATTTTCCAAAACCTTTCCCAATTCAAACACCGTCCCTGCCTCATCAACGGGACCACCGGCGAGACCTTCTCCTACCACGCCATCCAACTCACCGCCCGCAGAGTCGCCTCCGGTCTCAACAAACTCGGCATCCAAAAAGGCGACGTCATCCTCCTCCTCCTCCAGAACTGCCCCCAATTCGTCCTCGCATTCCTCGGCGCCTCCTACCGCGGTGCCACTGTCACCACCGCCAATCCCTTCTACACTCCGGCGGAGGTAGCGAAACAAGCCACAGCGTCCAACTCCAAACTCATCATAACGCAAGCATCT…
	Gma4CL9	Glyma13g01080	ATGGAACTTTCACCACAAGAATTCATTTTCCGTTCCCCACTCCCCGATATTCCCATCCCCACACACCTCCCATTGTACTCTTACTGCTTCCAAAAGTTGTCACAGTTCCATGACCGTCCATGCCTCATCGACGGCGACACCAGCGAAACCCTCACCTACGCCGACGTCGATCTCTCCGCTCGCCGCATCTCCGCCGGCCTCCACAAAATCGGCATCTGCCAGGGTGACGTCATCATGCTCGTCCTCCGCAACTGCCCGCAGTTCGCACTCGCCTTCCTGGGCGCCACTCACCGCGGCGCCGTCGTCACCACCGCCAACCCCTTCTACACTCCGGCGGAGCTCGCGAAGCAAGCGATGGCCACGAAAACCAGGCTGGTCATAACGCAATCCGCGTACCTT…
