# Supplementary material for: Phenolic Compounds and Expression of 4CL Genes in Silver Birch Clones and Pt4CL1a Lines
Source: PLoS One. 2014 Dec 11;9(12):e114434. doi: 10.1371/journal.pone.0114434 (PMC4263613; doi:10.1371/journal.pone.0114434)
Supplement: S5 File — This file contains S9–S11 Tables. S9 Table. Concentrations of phenolic compounds in silver birch stems. S10 Table. Concentrations of phenolic compounds in silver birch leaves. S11 Table. Concentrations of phenolic compounds in silver birch leaves 21 d after wounding. (XLS) [file pone.0114434.s005.xls]

## Sheet: Table S9
Table S9. Concentrations of phenolic compounds in silver birch stems
Individual phenolic compounds, total concentration of phenolics, and condensed tannins concentrations identified from stem samples of silver birch clones A, E5382, E5396, and R, and transgenic lines A1, A5, E5282/3, and E5396/4. Values are concentration mg/DW g means ± standard deviations. Different letters following the values denote significant differences (P < 0.05) between silver birch clones…
STEMS	RT	nm			Clone A						Clone E5382						Clone E5396				Clone R
Apigenin derivative	43.6	320			0.0506813	±	0.0243727	a			0.0740669	±	0.0241455	a			0.0646774	±	0.0281507	a	0.0718268	±	0.0438649	a
			Line	A1	0.0734969	±	0.0442112		Line	E5382/3	0.0614578	±	0.0204152		Line	E5396/4	0.0278803	±	0.0107662	*
				A5	0.102987	±	0.0509882
Betuloside	11.9	270			10.5137	±	3.02802	a			9.25672	±	2.1247	a			13.2541	±	1.33031	a	12.246	±	2.55464	a
			Line	A1	13.1522	±	2.33798		Line	E5382/3	9.27231	±	1.6196		Line	E5396/4	11.3518	±	2.49958
				A5	17.0675	±	7.50859
(+)-catechin	9.8	270			2.47186	±	1.82867	a			2.21856	±	1.56094	a			3.58186	±	1.03572	a	4.17213	±	1.694	a
			Line	A1	3.5132	±	1.28419		Line	E5382/3	2.37437	±	0.42132		Line	E5396/4	4.2655	±	0.472313
				A5	3.35466	±	2.10069
Catechin derivative	12.6	270			0.629957	±	0.414294	a			0.589979	±	0.666439	a			1.26683	±	1.33731	a	1.25634	±	0.899364	a
			Line	A1	2.95958	±	0.518365	*	Line	E5382/3	1.04974	±	0.809231	*	Line	E5396/4	1.49959	±	0.516435
				A5	2.29607	±	2.63151
Catechin xyloside	8.8	270			0.266709	±	0.100401	a			0.260053	±	0.135766	a			0.143746	±	0.06219	a	0.563488	±	0.16911	a
			Line	A1	0.274298	±	0.0958171		Line	E5382/3	0.191372	±	0.0529578		Line	E5396/4	0.280607	±	0.0589405
				A5	0.26898	±	0.114853
Cinnamic acid derivative	4.8	320			NA	±	NA	a			0.0316531	±	0.0310159	a			NA	±	NA		0.00808363	±	0.0180755	b
			Line	A1	0.0256464	±	0.0251513		Line	E5382/3	NA	±	NA		Line	E5396/4	0.0048554	±	0.010857
				A5	0.0508081	±	0.0496687
DPPG	4.8	270			0.366587	±	0.233417	a			1.03618	±	0.494729	a			0.413659	±	0.13878	a	0.863443	±	0.242178	a
			Line	A1	1.0376	±	0.550525		Line	E5382/3	0.828373	±	0.211192		Line	E5396/4	0.674347	±	0.15085
				A5	1.52569	±	0.892336	*
Dicoumaroyl-astragalin	43.1	320			0.389131	±	0.193703	a			0.552878	±	0.191615	a			0.444903	±	0.19584	a	0.665734	±	0.484789	a
			Line	A1	0.705668	±	0.550116		Line	E5382/3	0.480735	±	0.151802		Line	E5396/4	0.251839	±	0.0835078
				A5	1.07171		0.620697
Kaempherol derivative	27.9	320			0.0684828	±	0.0637573	a			0.0885471	±	0.0539976	a			0.052729	±	0.0458897	a	0.133759	±	0.0400269	a
			Line	A1	0.104168	±	0.097982		Line	E5382/3	0.103773	±	0.0235609		Line	E5396/4	0.0276618	±	0.0381765
				A5	0.162423	±	0.110926
Myricetin derivative	20.8	320			0.0185847	±	0.0415567	a			0.168702	±	0.0450831	ab			0.0846387	±	0.0733151	ab	0.266269	±	0.0926012	b
			Line	A1	0.184665	±	0.130368		Line	E5382/3	0.0312557	±	0.0541364	*	Line	E5396/4	0.16037	±	0.101045
				A5	0.208296	±	0.147803
p-OH-cinnamic acid glucoside	12.2	320			3.40716	±	1.13094	a			0.750106	±	0.1411	bc			1.77545	±	0.151367	abc	0.997629	±	0.47409	c
			Line	A1	1.59746	±	0.339274	*	Line	E5382/3	1.49844	±	0.462467	*	Line	E5396/4	0.710533	±	0.253164	*
				A5	2.58881	±	0.825168
p-OH-cinnamic acid derivative	10.8	320			NA	±	NA	a			0.186731	±	0.0955637	a			0.10241	±	0.0271994	a	0.180752	±	0.14131	a
			Line	A1	NA	±	NA		Line	E5382/3	NA	±	NA		Line	E5396/4	0.0545607	±	0.0428692
				A5	NA	±	NA
Platyfylloside	23.5	270			9.74919	±	6.25485	ab			14.8958	±	2.7102	b			26.036	±	5.48172	a	15.2015	±	2.91251	b
			Line	A1	11.5527	±	3.63806		Line	E5382/3	4.13592	±	2.08348	*	Line	E5396/4	31.4145	±	5.85311
				A5	8.30303	±	6.0841
Salidroside	3.3	270			0.16647	±	0.0397714	a			1.05748	±	0.350014	b			0.643217	±	0.0740752	ab	0.554781	±	0.132555	b
			Line	A1	0.224474	±	0.0940697		Line	E5382/3	0.173426	±	0.0426038	*	Line	E5396/4	0.4548	±	0.231581	*
				A5	0.252003	±	0.0834806
Soluble CTs					54.4786	±	15.4418	a			32.5306	±	15.1121	a			56.876	±	11.2265	a	56.2941	±	21.1398	a
			Line	A1	60.9385	±	19.2476		Line	E5382/3	57.2038	±	15.5411		Line	E5396/4	80.7284	±	3.8484	*
				A5	57.5656	±	19.1981
Insoluble CTs					27.8338	±	8.33833	a			41.9925	±	15.1435	a			41.4324	±	1.15402	a	27.4437	±	6.90427	a
			Line	A1	27.5018	±	5.9953		Line	E5382/3	29.6379	±	8.25787		Line	E5396/4	37.1281	±	6.35797
				A5	33.5439	±	13.9487
Total CTs					82.3124	±	9.27437	a			74.5231	±	8.20364	a			98.3085	±	10.0738	a	83.7378	±	19.3819	a
			Line	A1	88.4403	±	20.7138		Line	E5382/3	86.8418	±	19.8626		Line	E5396/4	117.857	±	7.95545	*
				A5	91.1095	±	16.3967
Total cinnamic acids					3.40716	±	1.13094	a			0.96849	±	0.192607	b			1.87786	±	0.178489	ac	1.18646	±	0.406991	c
			Line	A1	1.62311	±	0.343901	*	Line	E5382/3	1.51333	±	0.44264		Line	E5396/4	0.769949	±	0.2266	*
				A5	2.61658	±	0.782425
Total flavonoids					3.62869	±	2.019	a			3.69273	±	2.18702	a			5.49563	±	2.02202	a	6.56606	±	2.08008	a
			Line	A1	7.54078	±	2.26746		Line	E5382/3	4.10134	±	1.25122		Line	E5396/4	6.23285	±	0.582991
				A5	7.10957	±	4.88513
Total phenolic glycosides					20.7959	±	9.03958	ab			26.2461	±	3.19022	a			40.3469	±	6.59278	b	28.8658	±	5.42183	ab
			Line	A1	25.967	±	5.35682		Line	E5382/3	14.41	±	3.40424	*	Line	E5396/4	43.8955	±	7.97764
				A5	26.8583	±	12.7498
Total phenolics					28.0985	±	11.5997	a			31.1674	±	4.39918	a			47.8642	±	8.48457	a	37.1818	±	7.1307	a
			Line	A1	35.4052	±	6.31407		Line	E5382/3	20.2161	±	3.51897	*	Line	E5396/4	51.1789	±	8.54527
				A5	36.8511	±	17.8662

## Sheet: Table S10 
Table S10. Concentrations of phenolic compounds in silver birch leaves
Individual phenolic compounds, total concentration of phenolics, and condensed tannins concentrations identified from leaf samples of silver birch clones A, E5382, E5396, and R, and transgenic lines A1, A5, E5282/3, and E5396/4. Values are concentration mg/DW g means ± standard deviations. Different letters following the values denote significant differences (P < 0.05) between silver birch clones…
LEAVES	RT	nm			Clone A						Clone E5382						Clone E5396				Clone R
Apigenin derivative	43.4	320			0.184418	±	0.084035	a			0.149347	±	0.0463948	a			0.214719	±	0.0751811	a	0.321781	±	0.101161	b
			Line	A1	0.178398	±	0.0505417		Line	E5382/3	0.177296	±	0.0668383		Line	E5396/4	0.193886	±	0.0557527
				A5	0.216869	±	0.0748158
Apigenin glycoside	14.2	320			0.200032	±	0.0589617	ab			0.160879	±	0.0983376	a			0.132543	±	0.027361	a	0.245427	±	0.0954213	b
			Line	A1	0.165508	±	0.0358964		Line	E5382/3	0.156331	±	0.0566494		Line	E5396/4	0.130035	±	0.0404175
				A5	0.213796	±	0.0318035
(+)-catechin	9.7	220			0.781672	±	0.373235	a			0.387796	±	0.19644	a			0.448857	±	0.363792	a	0.528114	±	0.40061	a
			Line	A1	0.751935	±	0.599578		Line	E5382/3	0.405601	±	0.26395		Line	E5396/4	0.920986	±	0.315844
				A5	0.395337	±	0.236475
Chlorogenic acid	9.8	360			1.15433	±	0.443561	a			1.98933	±	0.582551	b			2.31659	±	0.826321	b	1.68805	±	0.653841	ab
			Line	A1	0.683814	±	0.230788		Line	E5382/3	1.06104	±	0.342811	*	Line	E5396/4	1.48506	±	0.553582	*
				A5	1.46571	±	0.486969
Cinnamic acid derivative 1	6.4	320			0.54043	±	0.10743	a			0.296752	±	0.0788875	b			0.326167	±	0.0479074	b	0.494163	±	0.105843	a
			Line	A1	0.479862	±	0.0737808		Line	E5382/3	0.430202	±	0.136304	*	Line	E5396/4	0.360922	±	0.0835266
				A5	0.546325	±	0.101824
Cinnamic acid derivative 2	7.2	320			0.0634474	±	0.011118	a			0.0900406	±	0.0316783	ab			0.0936787	±	0.0341528	ab	0.101072	±	0.0141694	b
			Line	A1	0.0714203	±	0.0197208		Line	E5382/3	0.0850098	±	0.0135358		Line	E5396/4	0.0971053	±	0.0422982
				A5	0.0650558	±	0.0138139
Cinnamic acid derivative 3	8.2	320			0.497689	±	0.214124	a			0.22734	±	0.107337	b			0.271662	±	0.0708278	b	0.291606	±	0.0801019	b
			Line	A1	0.524112	±	0.0760182		Line	E5382/3	0.516652	±	0.252207	*	Line	E5396/4	0.174872	±	0.0666508	*
				A5	0.816609	±	0.295996	*
Cinnamic acid derivative 4	13.7	320			0.557633	±	0.183377	a			0.823873	±	0.308101	b			0.86077	±	0.203936	b	1.03448	±	0.219925	b
			Line	A1	0.51881	±	0.161674		Line	E5382/3	0.942627	±	0.270067		Line	E5396/4	0.779431	±	0.278581
				A5	0.495408	±	0.114976
DPPG	4.6	220			4.21432	±	2.1392	ab			5.03666	±	1.60985	a			4.50875	±	1.58906	ab	2.78689	±	1.0473	b
			Line	A1	5.80801	±	1.89284		Line	E5382/3	5.12841	±	2.34469		Line	E5396/4	3.78993	±	1.21785
				A5	6.14612	±	2.74591
Dicoumaroyl-astragalin	42.9	320			1.87032	±	0.932419	a			1.63135	±	0.64821	a			1.85767	±	0.58401	a	2.36205	±	1.0192	a
			Line	A1	2.00002	±	0.4388		Line	E5382/3	1.75808	±	0.605908		Line	E5396/4	1.76164	±	0.514037
				A5	2.19133	±	0.844266
Hyperin	20.5	320			0.92185	±	0.464023	a			1.23766	±	0.635954	a			1.14649	±	0.722557	a	0.857479	±	0.423577	a
			Line	A1	0.766555	±	0.648526		Line	E5382/3	0.524489	±	0.266016	*	Line	E5396/4	0.349006	±	0.112686	*
				A5	0.710609	±	0.337281
Kaempherol 3-acetyl-glucoside	32	320			0.553548	±	0.190157	a			0.255211	±	0.111897	b			0.233681	±	0.153733	b	0.275116	±	0.113673	b
			Line	A1	0.423984	±	0.0494513		Line	E5382/3	0.315436	±	0.144206		Line	E5396/4	0.211874	±	0.116552
				A5	0.46827	±	0.123322
Kaempherol 3-rhamnoside	27.6	320			0.524836	±	0.0834618	a			0.744728	±	0.176031	b			0.656109	±	0.110691	ab	0.812863	±	0.0721654	b
			Line	A1	0.414459	±	0.10214		Line	E5382/3	0.580109	±	0.174635	*	Line	E5396/4	0.620963	±	0.152485
				A5	0.595115	±	0.133303
Myricetin 3-acetyl-glucoside	24.5	320			9.8073	±	2.91271				NA	±	NA				NA	±	NA		NA	±	NA
			Line	A1	8.01366	±	1.45556		Line	E5382/3	7.4711	±	1.81998		Line	E5396/4	NA	±	NA
				A5	7.75472	±	2.08928
Myricetin 3-arabinose	18.3	320			0.112467	±	0.0192351				NA	±	NA				NA	±	NA		NA	±	NA
			Line	A1	NA	±	NA		Line	E5382/3	NA	±	NA		Line	E5396/4	NA	±	NA
				A5	0.12098	±	0.0252808
Myricetin 3-galactoside	17.9	320			1.51577	±	0.808983	a			0.706591	±	0.234784	b			0.721065	±	0.240892	b	1.00642	±	0.502962	ab
			Line	A1	0.997775	±	0.321871		Line	E5382/3	0.740325	±	0.275706		Line	E5396/4	0.39863	±	0.156666
				A5	1.00491	±	0.398084
Myricetin 3-glucoside	17.9	320			0.575393	±	0.23599	a			0.27462	±	0.0609742	b			0.248899	±	0.0973765	b	0.326971	±	0.119572	b
Myricetin 3-glucuronide			Line	A1	0.425666	±	0.155717		Line	E5382/3	0.311493	±	0.106711		Line	E5396/4	0.177216	±	0.0398084
				A5	0.415492	±	0.14652
Myricetin 3-rhamnoside	20	320			13.035	±	2.71393	a			12.4301	±	3.81167	a			12.0447	±	2.00872	a	19.5487	±	4.71851	b
			Line	A1	11.7979	±	2.50207		Line	E5382/3	12.5351	±	3.29602		Line	E5396/4	8.84165	±	3.00963
				A5	15.7412	±	4.76391
Neolignan	19.7	320			0.239996	±	0.0851444	a			0.128968	±	0.0262595	b			0.158727	±	0.0354164	ab	0.131376	±	0.0254119	b
			Line	A1	0.135772	±	0.0441508	*	Line	E5382/3	0.120319	±	0.0346428		Line	E5396/4	0.112395	±	0.015549	*
				A5	0.130067	±	0.0218537	*
p-OH-cinnamic acid derivative I	12.5	320			0.553194	±	0.0914056	a			0.153461	±	0.0388712	b			0.13632	±	0.0283952	b	0.711417	±	0.174902	c
			Line	A1	0.541077	±	0.19		Line	E5382/3	0.395973	±	0.220531	*	Line	E5396/4	0.42007	±	0.123693	*
				A5	0.593939	±	0.195306
p-OH-cinnamic acid derivative II	32	320			0.194589	±	0.0453315	a			0.0881815	±	0.0352651	ab			0.0823542	±	0.0164334	b	0.163963	±	0.0306931	a
			Line	A1	0.122989	±	0.0478114	*	Line	E5382/3	0.100585	±	0.0270529		Line	E5396/4	0.0656405	±	0.0161708
				A5	0.173047	±	0.0536435
p-OH-cinnamic acid glucoside	12	320			3.32291	±	0.943042	a			4.11013	±	1.04326	ab			4.36986	±	0.641613	b	4.95684	±	1.00932	b
			Line	A1	2.27057	±	0.4095	*	Line	E5382/3	3.40378	±	0.612266		Line	E5396/4	2.8183	±	0.773825	*
				A5	2.43618	±	0.365977
Protochateuic acid	2	220			0.0882096	±	0.0466206	a			0.0754453	±	0.0327325	a			0.0719102	±	0.0212589	a	0.0832795	±	0.0283348	a
			Line	A1	0.0602468	±	0.0217521		Line	E5382/3	0.0684936	±	0.0288064		Line	E5396/4	0.110846	±	0.0438561
				A5	0.0740644	±	0.0325463
Quercetin 3-acetyl-glucoside	24.5	320			7.0092	±	1.75153	a			0.183832	±	0.149459	b			0.114128	±	0.0288421	b	0.123794	±	0.0157723	b
			Line	A1	4.38497	±	0.95702	*	Line	E5382/3	3.7626	±	0.903075	*	Line	E5396/4	0.0977373	±	0.0124937
				A5	5.79097	±	0.95931
Quercetin 3-arabinoside	21.8	320			0.165918	±	0.0532999	a			0.175774	±	0.0516323	a			0.174543	±	0.076907	a	0.156702	±	0.059955	a
			Line	A1	0.147114	±	0.075136		Line	E5382/3	0.111823	±	0.0272694		Line	E5396/4	0.0900879	±	0.00509476	*
				A5	0.137127	±	0.0376655
Quercetin 3-glucoside	21	320			0.244959	±	0.124941	a			0.201545	±	0.0492233	a			0.196353	±	0.058504	a	0.22185	±	0.0737319	a
Quercetin 3-glucuronide			Line	A1	0.189521	±	0.0770167		Line	E5382/3	0.143488	±	0.0435482		Line	E5396/4	0.129432	±	0.0174167	*
				A5	0.205741	±	0.0698647
Quercetin 3-rhamnoside	27.6	320			5.51449	±	1.78193	a			10.2687	±	2.56185	b			10.6136	±	2.13942	b	7.05415	±	1.12576	a
			Line	A1	3.60808	±	1.2404		Line	E5382/3	5.02907	±	2.26403	*	Line	E5396/4	5.36923	±	2.62628	*
				A5	5.64216	±	1.44981
Quercetin derivative	28.3	320			0.211786	±	0.0718616				NA	±	NA				NA	±	NA		NA	±	NA
			Line	A1	0.145332	±	0.0598951		Line	E5382/3	0.100458	±	0.0156023		Line	E5396/4	NA	±	NA
				A5	0.206754	±	0.0811852
Soluble CTs					72.5567	±	25.4586	a			31.8081	±	22.0701	bc			41.634	±	14.8477	c	62.76	±	24.9539	ac
			Line	A1	42.901	±	21.0952		Line	E5382/3	23.412	±	17.2691		Line	E5396/4	56.9525	±	27.7525
				A5	46.368	±	24.0938
Insoluble CTs					38.2409	±	12.2641	a			45.6097	±	11.3831	a			52.1924	±	13.1185	a	41.6322	±	7.86754	a
			Line	A1	62.5193	±	24.9616	*	Line	E5382/3	54.4439	±	14.4717		Line	E5396/4	53.4655	±	19.3711
				A5	55.5107	±	19.4184
Total CTs					110.798	±	21.5441	a			77.4179	±	18.4494	b			93.8264	±	23.7871	ab	112.694	±	20.7685	a
			Line	A1	105.42	±	31.8832		Line	E5382/3	77.9988	±	21.6965		Line	E5396/4	107.112	±	29.4754
				A5	101.879	±	32.7112
Cinnamic acid derivatives					1.65343	±	0.437974	ab			1.41734	±	0.435403	a			1.55228	±	0.282181	ab	1.91213	±	0.36215	b
			Line	A1	1.54656	±	0.189987		Line	E5382/3	1.97449	±	0.425584	*	Line	E5396/4	1.34874	±	0.3998
				A5	1.91748	±	0.405197
p-OH cinnamic acid derivatives					4.07069	±	1.03314	a			4.34376	±	1.08419	a			4.58854	±	0.666532	a	5.83223	±	0.980379	b
			Line	A1	2.93463	±	0.603185		Line	E5382/3	3.90034	±	0.590854		Line	E5396/4	3.29208	±	0.862666
				A5	3.20317	±	0.53227
Total cinnamic acid derivatives					5.72412	±	1.38088	a			5.7611	±	1.363	a			6.14082	±	0.877118	a	7.74436	±	1.30274	b
			Line	A1	4.48119	±	0.725114	*	Line	E5382/3	5.87483	±	0.7995		Line	E5396/4	4.64082	±	1.14862	*
				A5	5.12065	±	0.795902
Quercetin derivatives					13.0433	±	3.25863	a			10.6496	±	2.66008	a			10.9689	±	2.23121	a	7.44623	±	1.24443	b
			Line	A1	8.29828	±	2.20929	*	Line	E5382/3	7.11695	±	2.2462	*	Line	E5396/4	5.51539	±	2.70378	*
				A5	11.8954	±	2.30165
Kaempferol derivatives					2.9487	±	1.09541	a			2.60808	±	0.868322	a			2.74746	±	0.719617	a	3.42501	±	1.0238	b
			Line	A1	2.79992	±	0.546524		Line	E5382/3	2.65362	±	0.714128		Line	E5396/4	2.57522	±	0.648149
				A5	3.21214	±	0.927452
Total flavonoids					43.076	±	7.46031	a			28.6106	±	6.96458	b			28.5855	±	4.977	b	33.7062	±	7.02181	b
			Line	A1	34.1956	±	6.32384		Line	E5382/3	28.3061	±	8.70298		Line	E5396/4	19.0336	±	3.96431	*
				A5	41.6271	±	10.0754
Total phenolics					54.9438	±	9.65963	a			41.7505	±	9.23542	b			42.0347	±	6.30018	b	46.5309	±	8.29665	ab
			Line	A1	45.5983	±	7.25754		Line	E5382/3	40.6507	±	9.28807		Line	E5396/4	29.578	±	5.66902	*
				A5	54.8426	±	12.4848

## Sheet: Table S11
Table S11. Concentrations of phenolic compounds in silver birch leaves 21 d after wounding
Individual phenolic compounds, total concentration of phenolics, and condensed tannins concentrations identified from untreated (c) and mechanically wounded (w) leaf samples collected 21 d after treatment. Leaves were collected from silver birch clones A, E5382, E5396, and R, and transgenic lines A1, A5, E5282/3, and E5396/4. Values are concentration mg/DW g means ± standard errors. The stars den…
LEAVES		Clone A					Line A1					Line A5					Clone E5382					Line E5382/3					Clone E5396					Line E5396/4					Clone R
Apigenin derivative	c	0.165372	±	0.0167007		c	0.195366	±	0.0225743		c	0.253193	±	0.0255383		c	0.149821	±	0.0193417		c	0.150204	±	0.0323446		c	0.204384	±	0.0311031		c	0.201238	±	0.0325484		c	0.382642	±	0.0414119
	w	0.115557	±	0.0275845		w	0.106676	±	0.0236204	*	w	0.139659	±	0.0341936	*	w	0.141786	±	0.0478131		w	0.129818	±	0.00324977		w	0.14324	±	0.0331231		w	0.124762	±	0.0204916		w	0.189965	±	0.0433816	*
Apigenin glycoside	c	0.157784	±	0.0106701		c	0.157979	±	0.015534		c	0.233412	±	0.0123455		c	0.174306	±	0.039842		c	0.13851	±	0.0456029		c	0.119454	±	0.00904075		c	0.107014	±	0.0121974		c	0.288218	±	0.0222706
	w	0.12838	±	0.0135981		w	0.183674	±	0.0327303		w	0.233386	±	0.0196581		w	0.130855	±	0.0456431		w	0.1154	±	0.0206773		w	0.10062	±	0.023132		w	0.0825345	±	0.0152285		w	0.198637	±	0.0303554
(+)-catechin	c	0.958584	±	0.152302		c	0.893236	±	0.298948		c	0.465689	±	0.0954187		c	0.423236	±	0.0776109		c	1.18829	±	0.498965		c	0.596634	±	0.209332		c	0.950292	±	0.177412		c	0.454572	±	0.130856
	w	2.03227	±	0.3005	*	w	1.5097	±	0.264		w	2.14972	±	0.29616	*	w	1.87538	±	0.287539	*	w	2.71058	±	0.771405		w	1.70803	±	0.374262	*	w	4.33109	±	1.52983		w	7.10653	±	3.1416	*
Chlorogenic acid	c	1.16163	±	0.194963		c	0.613092	±	0.0495941		c	1.88914	±	0.171428		c	2.02274	±	0.184499		c	1.23694	±	0.28607		c	2.0923	±	0.290958		c	1.32512	±	0.197582		c	1.34756	±	0.14453
	w	0.780516	±	0.0647217		w	0.7497	±	0.208782		w	1.35249	±	0.306256		w	1.48298	±	0.171032		w	1.47662	±	0.352549		w	2.01435	±	0.577582		w	1.22608	±	0.320764		w	2.35853	±	0.657575
Cinnamic acid derivative 1	c	0.491573	±	0.0334927		c	0.490117	±	0.0251746		c	0.605319	±	0.0370149		c	0.276707	±	0.0198793		c	0.317703	±	0.118048		c	0.301101	±	0.0143962		c	0.381061	±	0.0342823		c	0.540514	±	0.025132
	w	0.4666	±	0.0738386		w	0.415135	±	0.0311819		w	0.541867	±	0.0547084		w	0.36014	±	0.119973		w	0.342589	±	0.0175224		w	0.343644	±	0.063002		w	0.302863	±	0.0358314		w	0.538405	±	0.0288778
Cinnamic acid derivative 2	c	0.059056	±	0.0108551		c	0.0744489	±	0.00937493		c	0.0645082	±	0.00342437		c	0.0891022	±	0.0122931		c	0.0703946	±	0.00524555		c	0.0948183	±	0.0161632		c	0.111518	±	0.0252817		c	0.0968213	±	0.00674765
	w	0.0279445	±	0.0279445		w	0	±	0	*	w	0.0314567	±	0.0314567		w	0.0815613	±	0.00805021		w	0.0969755	±	0.00277245	*	w	0.0958843	±	0.00833321		w	0.099415	±	0.00597261		w	0.118105	±	0.00474156
Cinnamic acid derivative 3	c	0.43423	±	0.024597		c	0.469692	±	0.0976298		c	0.932898	±	0.0718116		c	0.17265	±	0.0279837		c	0.447282	±	0.298436		c	0.239786	±	0.0239438		c	0.146778	±	0.0510011		c	0.341475	±	0.00777861
	w	0.219369	±	0.0313981	*	w	0.345168	±	0.0661239		w	0.555395	±	0.116786	*	w	0.226283	±	0.10059		w	0.203875	±	0.0468032		w	0.194481	±	0.0189726		w	0	±	0		w	0.271326	±	0.0618934
Cinnamic acid derivative 4	c	0.42859	±	0.0358228		c	0.476039	±	0.0629757		c	0.448975	±	0.0264578		c	0.737151	±	0.112168		c	0.702771	±	0.115775		c	0.803504	±	0.109729		c	0.616443	±	0.0717026		c	1.01357	±	0.103537
	w	0.508266	±	0.0597375		w	0.356056	±	0.0180145		w	0.47115	±	0.0174326		w	0.752978	±	0.0839817		w	0.772453	±	0.0793879		w	0.952328	±	0.156513		w	0.495327	±	0.124398		w	0.778518	±	0.0665203
DPPG	c	3.57416	±	0.292463		c	5.64757	±	0.923112		c	6.85213	±	0.691097		c	4.86993	±	0.587043		c	4.05098	±	1.14454		c	3.79043	±	0.797886		c	4.04763	±	0.625509		c	3.19129	±	0.240425
	w	2.63603	±	0.744389		w	4.52907	±	0.788085		w	4.92046	±	1.27306		w	3.54435	±	0.292942		w	3.77483	±	0.658289		w	4.15152	±	1.14016		w	2.17498	±	0.270467	*	w	2.02757	±	0.782508
Dicoumaroyl-astragalin	c	1.58113	±	0.151233		c	2.15358	±	0.189449		c	2.45577	±	0.204437		c	1.49773	±	0.211182		c	1.39382	±	0.262885		c	1.65176	±	0.217322		c	1.75574	±	0.287022		c	2.98033	±	0.324684
	w	0.986214	±	0.243769		w	1.165	±	0.127568	*	w	1.3107	±	0.332557	*	w	1.26578	±	0.369547		w	1.21338	±	0.15718		w	1.21781	±	0.267041		w	0.983369	±	0.147111		w	1.46402	±	0.374481	*
Hyperin	c	0.968413	±	0.156658		c	0.654929	±	0.145135		c	0.836893	±	0.135436		c	1.34999	±	0.211322		c	1.74908	±	0.836845		c	1.22716	±	0.313909		c	0.389055	±	0.0571718		c	1.11561	±	0.204304
	w	0.405221	±	0.108325		w	0.825057	±	0.200517		w	0.861587	±	0.323674		w	0.709577	±	0.221437		w	1.09612	±	0.24189		w	0.969973	±	0.202783		w	0.338691	±	0.0709338		w	1.77348	±	0.255433
Kaempherol 3-acetyl-glucoside	c	0.451799	±	0.0467085		c	0.437595	±	0.0157775		c	0.476293	±	0.085471		c	0.186615	±	0.0341358		c	0.189858	±	0.114273		c	0.16516	±	0.0357274		c	0.174966	±	0.069915		c	0.298414	±	0.0491663
	w	0.344588	±	0.0589994		w	0.236947	±	0.0327216		w	0.358096	±	0.0525404		w	0.22826	±	0.22826		w	0	±	0		w	0.145633	±	0.0728612		w	0	±	0		w	0.0600791	±	0.0600791	*
Kaempherol 3-rhamnoside	c	0.519117	±	0.0403744		c	0.452295	±	0.0377629		c	0.689597	±	0.0489956		c	0.657817	±	0.028481		c	0.564054	±	0.0332864		c	0.602149	±	0.025115		c	0.650619	±	0.0540707		c	0.832805	±	0.0176222
	w	0.494058	±	0.022889		w	0.430348	±	0.03449		w	0.628573	±	0.0651308		w	0.566004	±	0.00672458		w	0.54074	±	0.00593076		w	0.643002	±	0.089339		w	0.52649	±	0.0746372		w	0.804008	±	0.0429579
Myricetin 3-acetyl-glucoside	c	8.00583	±	0.801253		c	8.40124	±	0.628102		c	8.91488	±	0.309872		c	NA	±	NA		c	NA	±	NA		c	NA	±	NA		c	NA	±	NA		c	NA	±	NA
	w	5.5473	±	0.476392		w	5.35255	±	0.804737	*	w	7.26642	±	0.748222	*	w	NA	±	NA		w	NA	±	NA		w	NA	±	NA		w	NA	±	NA		w	NA	±	NA
Myricetin 3-galactoside	c	1.37139	±	0.180909		c	1.1403	±	0.145869		c	1.27823	±	0.0935684		c	0.725043	±	0.0855926		c	0.810851	±	0.282463		c	0.456348	±	0.130065		c	0.345074	±	0.105229		c	1.36568	±	0.210785
	w	0.769962	±	0.189871		w	0.528998	±	0.10767	*	w	0.572862	±	0.141053	*	w	0.429466	±	0.0671424		w	0.513435	±	0.0673236		w	0.535721	±	0.0553432		w	0.245372	±	0.131622		w	0.643966	±	0.200398
Myricetin 3-glucoside	c	0.62207	±	0.0864122		c	0.443095	±	0.0743389		c	0.498051	±	0.0287952		c	0.232766	±	0.0362744		c	0.261552	±	0.152035		c	0.137934	±	0.0459358		c	0.139715	±	0.0399768		c	0.391746	±	0.0502351
Myricetin 3-glucuronide	w	0.377618	±	0.0785803		w	0.229268	±	0.0165013	*	w	0.196991	±	0.11595	*	w	0.113047	±	0.113047		w	0.163615	±	0.0830725		w	0.157713	±	0.0795455		w	0	±	0		w	0.282601	±	0.083932
Myricetin 3-rhamnoside	c	12.5317	±	1.19638		c	12.0899	±	1.20202		c	19.3699	±	0.767256		c	13.3236	±	1.36446		c	11.8094	±	3.59348		c	10.9267	±	0.767713		c	8.33309	±	1.75388		c	22.6945	±	0.92353
	w	8.58828	±	1.10136		w	9.70484	±	1.88997		w	13.0286	±	1.91007	*	w	9.37367	±	2.26186		w	9.85908	±	1.16808		w	9.11154	±	1.79999		w	5.23577	±	0.143329		w	14.5073	±	1.35089	*
Neolignan	c	0.259182	±	0.0253415		c	0.158198	±	0.0170055		c	0.141176	±	0.00764294		c	0.13187	±	0.0097947		c	0.192872	±	0.0240499		c	0.155121	±	0.0231694		c	0.116121	±	0.00701423		c	0.135373	±	0.0107622
	w	0.252005	±	0.00587698		w	0.159344	±	0.00742129		w	0.219116	±	0.00492781	*	w	0.206304	±	0.0506158		w	0.202889	±	0.0297123		w	0.144367	±	0.0402805		w	0.171897	±	0.0344375		w	0.232869	±	0.027852	*
p-OH-cinnamic acid derivative I	c	0.487529	±	0.028166		c	0.516427	±	0.090642		c	0.552676	±	0.0648158		c	0.144287	±	0.0138365		c	0.226585	±	0.109137		c	0.13005	±	0.0119082		c	0.395216	±	0.0498329		c	0.700083	±	0.0682596
	w	0.532413	±	0.0248409		w	0.520496	±	0.0473531		w	0.708496	±	0.0475041		w	0.287766	±	0.142139		w	0.132124	±	0.00441783		w	0.136341	±	0.0196075		w	0.337731	±	0.102642		w	0.969259	±	0.0570166	*
p-OH-cinnamic acid derivative II	c	0.164584	±	0.021717		c	0.103651	±	0.0178669		c	0.15737	±	0.017633		c	0.0755919	±	0.0156851		c	0.082527	±	0.0153787		c	0.0732905	±	0.00652953		c	0.045295	±	0.0127235		c	0.172513	±	0.00810996
	w	0.138373	±	0.0192294		w	0.119122	±	0.0191711		w	0.140283	±	0.0490249		w	0.0627995	±	0.0627995		w	0	±	0	*	w	0.0554185	±	0.0277197		w	0	±	0		w	0.0883734	±	0.0442889
p-OH-cinnamic acid glucoside	c	2.6516	±	0.293729		c	2.06123	±	0.167864		c	2.32302	±	0.128125		c	4.13268	±	0.350503		c	3.33309	±	0.47964		c	3.89209	±	0.13637		c	2.3794	±	0.359617		c	5.26874	±	0.403215
	w	2.91126	±	0.349164		w	1.84046	±	0.178582		w	2.46375	±	0.340906		w	3.72561	±	0.24592		w	3.5668	±	0.526321		w	4.59193	±	0.774075		w	1.72854	±	0.539858		w	3.51748	±	0.141506	*
Protochateuic acid	c	0.0946264	±	0.0170124		c	0.0429307	±	0.0162413		c	0.0964934	±	0.0116952		c	0.0740132	±	0.0142915		c	0.0765799	±	0.0131931		c	0.066638	±	0.0126979		c	0.129046	±	0.0114887		c	0.0870264	±	0.00861966
	w	0.0672787	±	0.0292888		w	0.0223602	±	0.0223602		w	0.0749995	±	0.012746		w	0.133705	±	0.00608408	*	w	0.158503	±	0.0215755	*	w	0.0987329	±	0.0299385		w	0.131113	±	0.0346764		w	0.206607	±	0.0345267	*
Quercetin 3-acetyl-glucoside	c	6.83644	±	0.735664		c	4.30571	±	0.267928		c	6.69696	±	0.469876		c	NA	±	NA		c	NA	±	NA		c	NA	±	NA		c	NA	±	NA		c	NA	±	NA
	w	4.59952	±	0.534932		w	3.4985	±	0.412802		w	5.1151	±	0.388008		w	NA	±	NA		w	NA	±	NA		w	NA	±	NA		w	NA	±	NA		w	NA	±	NA
Quercetin 3-arabinoside	c	0.134138	±	0.0262526		c	0.0581435	±	0.0264197		c	0.131151	±	0.0157043		c	0.171683	±	0.0200567		c	0.188141	±	0.054504		c	0.141609	±	0.0435297		c	0.0360352	±	0.0220963		c	0.179332	±	0.0278406
	w	0	±	0	*	w	0.0427416	±	0.0427416		w	0	±	0	*	w	0	±	0		w	0.0657032	±	0.0657032	*	w	0.0612815	±	0.0612815		w	0	±	0		w	0.16077	±	0.080738
Quercetin 3-glucoside	c	0.240215	±	0.03916		c	0.181301	±	0.0301721		c	0.240646	±	0.0218194		c	0.16544	±	0.0276542		c	0.185454	±	0.0132044		c	0.146208	±	0.0467547		c	0.109394	±	0.0274744		c	0.261253	±	0.0350803
Quercetin 3-glucuronide	w	0	±	0	*	w	0.0554285	±	0.0554285		w	0	±	0	*	w	0	±	0	*	w	0.126034	±	0.0630582		w	0.062378	±	0.062378		w	0	±	0		w	0.410949	±	0.0710988
Quercetin 3-rhamnoside	c	5.92301	±	0.684457		c	3.45448	±	0.359439		c	6.84942	±	0.348728		c	10.1405	±	0.741732		c	7.84187	±	1.74876		c	9.40005	±	1.05722		c	6.28262	±	1.68582		c	7.71977	±	0.410852
	w	3.53417	±	0.546386		w	3.95795	±	0.466287		w	5.02839	±	0.711691	*	w	6.70579	±	0.923558		w	8.53168	±	0.641742	*	w	8.14117	±	1.21785		w	3.93888	±	0.592946		w	7.6747	±	0.508736
Quercetin derivative	c	0.167506	±	0.0435405		c	0.0522704	±	0.0245194		c	0.195242	±	0.0372818		c	NA	±	NA		c	NA	±	NA		c	NA	±	NA		c	NA	±	NA		c	NA	±	NA
	w	0.120033	±	0.0600311		w	0.123459	±	0.0650932		w	0.146973	±	0.0736624		w	NA	±	NA		w	NA	±	NA		w	NA	±	NA		w	NA	±	NA		w	NA	±	NA
Soluble CTs	c	76.4192	±	7.66429		c	51.4386	±	7.2044		c	54.7658	±	7.54201		c	34.923	±	7.41351		c	40.2649	±	11.5524		c	37.7568	±	8.54138		c	60.1195	±	14.6112		c	71.7296	±	7.46211
	w	64.4354	±	4.15735		w	52.6375	±	17.805		w	64.5997	±	8.69048		w	60.9707	±	35.4009		w	49.3646	±	10.1297		w	39.1421	±	6.91335		w	61.5368	±	13.1807		w	102.648	±	15.1713	*
Insoluble CTs	c	53.6284	±	14.6285		c	71.4212	±	8.49229		c	49.4863	±	5.83433		c	40.7782	±	1.50744		c	50.6013	±	4.10023		c	49.8937	±	3.40983		c	56.2374	±	6.91543		c	45.9846	±	2.89932
	w	77.4574	±	30.0685		w	45.0103	±	3.00035		w	44.6486	±	9.5398		w	47.8124	±	3.71748		w	48.77	±	1.54236		w	48.1153	±	4.35649		w	63.0645	±	7.50846		w	37.0314	±	0.47349	*
Total CTs	c	126.553	±	16.016		c	122.86	±	11.0921		c	108.489	±	11.4681		c	75.7012	±	7.15949		c	90.8662	±	12.7535		c	87.6505	±	11.9453		c	116.357	±	14.8037		c	117.714	±	6.87222
	w	141.893	±	34.159		w	97.6478	±	15.7809		w	109.248	±	16.3038		w	108.783	±	34.106		w	98.1346	±	8.79845		w	87.2574	±	3.11114		w	124.601	±	13.9022		w	139.68	±	14.7494
Cinnamic acid derivatives	c	0.920162	±	0.0572628		c	0.966156	±	0.0596807		c	1.05429	±	0.045808		c	1.01386	±	0.116334		c	1.02047	±	0.014114		c	1.1046	±	0.108153		c	0.997504	±	0.0980448		c	1.55409	±	0.118831
	w	0.974866	±	0.131061		w	0.771192	±	0.0475005		w	1.01302	±	0.0607195		w	1.11312	±	0.0412043		w	1.11504	±	0.0874076		w	1.29597	±	0.217611		w	0.79819	±	0.159231		w	1.31692	±	0.0420242
p-OH cinnamic acid derivatives	c	3.13913	±	0.308003		c	2.57766	±	0.249108		c	2.8757	±	0.167659		c	4.27697	±	0.353289		c	3.55967	±	0.370502		c	4.02214	±	0.142977		c	2.77461	±	0.386117		c	5.96882	±	0.409423
	w	3.44367	±	0.371701		w	2.36096	±	0.203155		w	3.17224	±	0.365396		w	4.01337	±	0.384392		w	3.69892	±	0.523752		w	4.72827	±	0.791264		w	2.06627	±	0.64089		w	4.48674	±	0.0884078	*
Total cinnamic acid derivatives	c	5.22092	±	0.51766		c	4.15691	±	0.291103		c	5.81913	±	0.242197		c	7.31357	±	0.475011		c	5.81709	±	0.647472		c	7.21905	±	0.387463		c	5.09723	±	0.574823		c	8.87046	±	0.54143
	w	5.19905	±	0.554714		w	3.88185	±	0.440708		w	5.53775	±	0.415849		w	6.60947	±	0.298062		w	6.29058	±	0.885317		w	8.03859	±	1.53711		w	4.09055	±	1.05929		w	8.1622	±	0.784169
Quercetin derivatives	c	13.7279	±	1.45594		c	8.41512	±	0.675055		c	14.3833	±	0.672599		c	11.5594	±	0.924615		c	11.0794	±	0.930194		c	10.6959	±	1.24044		c	6.71338	±	1.71619		c	8.89391	±	0.569315
	w	8.53891	±	1.10882		w	8.2815	±	0.773646		w	11.0051	±	1.09292	*	w	10.2535	±	1.97568		w	9.62781	±	0.850085		w	9.11114	±	1.39829		w	4.27757	±	0.662996		w	9.44818	±	0.746151
Kaempferol derivatives	c	2.55205	±	0.199197		c	3.04347	±	0.212147		c	3.62166	±	0.187419		c	2.34216	±	0.238775		c	2.14773	±	0.358055		c	2.41907	±	0.230522		c	2.58132	±	0.302567		c	4.11155	±	0.354267
	w	1.82486	±	0.223997	*	w	1.83229	±	0.0847183	*	w	2.29737	±	0.441347	*	w	2.06004	±	0.586344		w	1.75412	±	0.152449		w	2.00644	±	0.41086		w	1.50986	±	0.21816	*	w	2.3281	±	0.401296	*
Total flavonoids	c	38.512	±	3.60603		c	33.4433	±	2.26095		c	48.0546	±	1.39927		c	28.3996	±	2.4382		c	29.2307	±	6.3957		c	24.8218	±	1.92105		c	18.2811	±	2.02059		c	37.7365	±	1.51347
	w	25.5132	±	2.92772		w	25.9905	±	3.53788		w	34.5434	±	3.95345	*	w	25.8547	±	8.34612		w	21.9997	±	2.06646		w	21.0087	±	3.32652		w	11.4759	±	0.901527	*	w	27.3162	±	2.55818	*
Total phenolics	c	48.9802	±	4.01465		c	44.5953	±	2.52764		c	61.6782	±	1.4689		c	41.3166	±	3.09805		c	40.7266	±	5.61018		c	36.7937	±	1.93617		c	28.9778	±	2.75728		c	50.8656	±	1.45526
	w	35.9576	±	3.74487		w	36.3366	±	3.60632		w	47.6694	±	5.79066		w	38.4451	±	9.01725		w	35.2471	±	4.35447		w	35.2807	±	5.91621		w	22.7346	±	3.58565		w	45.7063	±	2.48145
